# Supplementary material for: Something Old, Something New, Something Borrowed; How the Thermoacidophilic Archaeon Sulfolobus solfataricus Responds to Oxidative Stress
Source: PLoS One. 2009 Sep 16;4(9):e6964. doi: 10.1371/journal.pone.0006964 (PMC2739297; doi:10.1371/journal.pone.0006964)
Supplement: Table S1 — Sulfolobus Solfataricus regulated genes (0.07 MB XLS) [file pone.0006964.s002.xls]

## Sheet: Supplemental Table S1
Sulfolobus Solfataricus regulated genes
Affy ID	Locus	HeatMap Order	OWAs B&H pvalue	FC: 30v0m	Description	GO	H202 0min normalized	H202 0min raw	H202 30min normalized	H202 30min raw	Gene ID	ORF
SSOL050300001894	SSO2079	94	1.09e-08	41.53	hypothetical protein (DPSL)	Similarity with TM0560, APE1457	0.0626 (0.0476 to 0.0792)	788 (373 to 1,335)	2.567 (1.9 to 3.271)	24,291 (18,977 to 29,324)	GI:15898865;GeneID:1453587	1895173-1895739
SSOL050300001895	SSO2080	88	0.000217	37.09	Archaeal Rieske-type ferredoxin (arf)	Energy Metabolism, Electron transport	0.0387 (0.01 to 0.138)	515.5 (59 to 1,199)	2.21 (1.807 to 2.843)	7,161 (5,038 to 9,430)	GI:15898866;GeneID:1453588	1895792-1896118
SSOL050300001893	SSO2078	90	7.52e-05	31.61	hypothetical protein (Mn2+ and Fe2+ transporter of the NRAMP family-like protein)	Putative NRAMP family protein	0.0564 (0.01 to 0.12)	535.6 (165 to 1,183)	2.225 (1.88 to 2.663)	7,772 (5,152 to 10,881)	GI:15898864;GeneID:1453586	1893970-1894848
SSOL050300002329	SSO2568	92	6.75e-08	7.914	Membrane conserved hypothetical protein	Cell Envelope, Membranes	0.219 (0.171 to 0.275)	735.3 (263 to 1,344)	1.762 (1.725 to 1.819)	4,607 (3,554 to 6,609)	GI:15899300;GeneID:1454022	2340175-2341242
SSOL050300001934	SSO2121	99	0.000189	7.024	Peroxiredoxin, bacterioferritin comigratory protein homolog (bcp-2)	Multicopy. Similar to SSO2255, SSO2071, SSO2613; Cellular Processes, Detoxification	0.431 (0.317 to 0.529)	1,178 (681 to 1,559)	2.85 (1.471 to 4.06)	9,501 (3,570 to 15,951)	GI:15898905;GeneID:1453627	1945703-1946350
SSOL050300002399	SSO2644	91	1.09e-06	6.728	hypothetical protein (fructose-6-phosphate aldolase 2)		0.31 (0.24 to 0.39)	2,092 (1,013 to 2,989)	2.082 (1.61 to 2.79)	16,929 (10,080 to 24,757)	GI:15899370;GeneID:1452684	2405747-2406313
SSOL050300001891	SSO2076	98	0.000217	5.933	hypothetical protein (Mn2+ and Fe2+ transporter of the NRAMP family-like protein)		0.325 (0.134 to 0.493)	427.4 (99 to 932)	2.011 (1.507 to 2.811)	990.4 (799 to 1,262)	GI:15898862;GeneID:1453584	1892523-1892882
SSOL050300002398	SSO2643	93	6.26e-07	5.165	Glycerol-3-phosphate dehydrogenase chain C (anaerobic) (glpC)	Energy Metabolism	0.406 (0.385 to 0.422)	3,194 (2,059 to 4,191)	2.061 (1.528 to 2.556)	20,740 (16,772 to 26,054)	GI:15899369;GeneID:1452683	2404567-2405754
SSOL050300002046	SSO2244	100	3.98e-06	4.254	Ferric uptake regulation protein (fur)	Transport	0.406 (0.304 to 0.495)	803.8 (386 to 1,261)	1.743 (1.505 to 2.077)	3,332 (2,311 to 5,270)	GI:15899017;GeneID:1453739	2059246-2059656
SSOL050300002400	SSO2645	96	5.38e-05	4.254	hypothetical protein		0.442 (0.305 to 0.575)	948.5 (344 to 1,630)	1.864 (1.425 to 2.476)	4,237 (2,506 to 7,286)	GI:15899371;GeneID:1452685	2406310-2406882
SSOL050300000578	SSO0636	78	0.0157	2.331	Phosphoribosylformylglycinamidine cyclo-ligase (AIR synthetase) (AIRS) (purM)	Purines	0.497 (0.171 to 0.871)	510.8 (204 to 997)	1.296 (1.193 to 1.509)	977.2 (903 to 1,039)	GI:15897549;GeneID:1454911	550574-551545
SSOL050300002374	SSO2620	97	0.00055	2.215	hypothetical protein (phosphate uptake regulator)		0.689 (0.547 to 0.826)	784.9 (346 to 1,300)	1.511 (1.174 to 1.973)	1,918 (1,306 to 2,940)	GI:15899345;GeneID:1454067	2386240-2387187
SSOL050300000842	SSO0928	87	2.24e-05	2.174	hypothetical protein (SufBD protein)	pfam01458, UPF0051, Uncharacterized protein family (UPF0051)	0.661 (0.572 to 0.751)	2,181 (1,202 to 3,154)	1.437 (1.249 to 1.648)	6,413 (4,162 to 10,307)	GI:15897813;GeneID:1455175	788300-789469
SSOL050300002375	SSO2621	89	0.000217	2.081	hypothetical protein		0.689 (0.576 to 0.827)	5,691 (3,998 to 8,061)	1.432 (1.161 to 1.637)	16,102 (12,824 to 20,961)	GI:15899346;GeneID:1454068	2387230-2388240
SSOL050300000330	SSO0366	74	0.00299	1.942	Glutamine synthetase (glutamate ammonia ligase) (GS). (glnA-1)	Amino Acid Biosynthesis, Glutamate	0.742 (0.575 to 1.053)	1,533 (1,099 to 1,998)	1.434 (1.034 to 1.826)	3,928 (2,357 to 5,624)	GI:15897301;GeneID:1455506	311070-312485
SSOL050300001843	SSO2023	102	0.00491	1.872	hypothetical protein (glutamine amidotransferase-like protein)		0.61 (0.356 to 0.898)	647.3 (234 to 1,302)	1.189 (1.102 to 1.332)	1,231 (1,096 to 1,463)	GI:15898814;GeneID:1453536	1836633-1837319
SSOL050300000690	SSO0761	75	0.00134	1.856	mRNA 3'-end processing factor, putative	Transcription, RNA modification	0.712 (0.547 to 0.91)	1,802 (1,199 to 2,386)	1.324 (1.09 to 1.652)	4,520 (3,003 to 6,492)	GI:15897661;GeneID:1455023	644710-646629
SSOL050300000575	SSO0632	85	0.000802	1.851	Amidophosphoribosyltransferase (glutamine phosphoribosylpyrophosphate amidotransferase) (ATase) (GPAT) (purF-1)	Purines	0.659 (0.392 to 0.859)	586.2 (152 to 1,173)	1.235 (1.136 to 1.433)	1,042 (934 to 1,107)	GI:15897546;GeneID:1454908	546572-547924
SSOL050300002142	SSO2355	83	0.00341	1.849	Phosphatase, putative (nagD-like)	Similarity with nag-operon (glucosamine-6P-conversion; E.coli) nagD gene; Central Intermediary Metabolism	0.672 (0.437 to 0.956)	521.6 (129 to 1,102)	1.269 (1.044 to 1.533)	889.3 (779 to 1,014)	GI:15899113;GeneID:1453835	2149856-2150650
SSOL050300002120	SSO2332	82	0.0181	1.827	hypothetical protein (ATPase involved in chromosome partitioning-like protein)	Similarity with plasmid partitioning protein (ParA)	0.803 (0.567 to 1.007)	642.8 (194 to 1,224)	1.462 (0.993 to 1.953)	1,239 (885 to 1,682)	GI:15899091;GeneID:1453813	2132280-2133047
SSOL050300000952	SSO1054	80	0.0346	1.794	Ammonium transporter	Transport	0.811 (0.529 to 1.165)	589.2 (249 to 1,109)	1.428 (0.745 to 1.781)	1,096 (837 to 1,343)	GI:15897923;GeneID:1454097	914084-915613
SSOL050300000841	SSO0927	76	0.00133	1.735	hypothetical protein (FeS assembly protein SufB)	PRK11814, PRK11814, cysteine desulfurase activator complex subunit SufB; Provisional	0.719 (0.634 to 0.888)	4,392 (3,709 to 5,020)	1.25 (1.11 to 1.511)	10,832 (7,638 to 15,385)	GI:15897812;GeneID:1455174	786874-788313
SSOL050300002422	SSO2671	101	0.0161	1.704	ABC transporter, permease protein	Transport	0.692 (0.48 to 1.033)	474.3 (110 to 1,030)	1.209 (0.956 to 1.961)	742.8 (683 to 898)	GI:15899393;GeneID:1452707	2427250-2428122
SSOL050300000987	SSO1093	81	0.0307	1.68	(RNA-binding protein AU-1) hypothetical protein	*	0.765 (0.467 to 1.265)	524.7 (170 to 1,027)	1.294 (0.988 to 1.707)	894.1 (769 to 1,042)	GI:15897958;GeneID:1454132	948084-949358
SSOL050300000577	SSO0635	73	0.0428	1.666	Phosphoribosylamine--glycine ligase (GAR synthetase) (GARS) (purD)	Purines	0.678 (0.474 to 1.128)	608.8 (282 to 1,065)	1.176 (0.989 to 1.625)	1,076 (1,002 to 1,167)	GI:15897548;GeneID:1454910	549129-550580
SSOL050300001241	SSO1373	84	0.00246	1.659	hypothetical protein (outer surface protein A)		0.768 (0.431 to 1.014)	555.5 (135 to 1,141)	1.281 (0.986 to 1.496)	926.7 (859 to 1,038)	GI:15898212;GeneID:1454386	1208054-1208872
SSOL050300002862	SSO3128	77	0.00134	1.629	hypothetical protein		0.763 (0.633 to 0.953)	631.4 (273 to 1,223)	1.252 (1.084 to 1.43)	1,110 (997 to 1,237)	GI:15899833;GeneID:1453147	2878899-2879300
SSOL050300002750	SSO3014	79	0.0352	1.563	Oxidoreductase	Energy Metabolism	0.854 (0.608 to 1.083)	589.2 (245 to 1,108)	1.32 (0.872 to 1.686)	1,016 (861 to 1,197)	GI:15899721;GeneID:1453035	2760407-2761441
SSOL050300000839	SSO0923	95	0.000736	1.546	hypothetical protein (SpoVT/AbrB domain-containing protein)	pfam04014, SpoVT_AbrB, SpoVT / AbrB like domain	0.842 (0.685 to 0.902)	2,146 (1,136 to 2,969)	1.294 (1.098 to 1.509)	4,693 (3,093 to 7,504)	GI:15897810;GeneID:1455172	785043-786044
SSOL050300000046	SSO0046	86	0.000274	1.526	hypothetical protein (TatD-related deoxyribonuclease / putative Dnase)	cd01310, TatD_DNAse, TatD like proteins; E.coli TatD is a cytoplasmic protein,	0.807 (0.703 to 0.906)	928.3 (415 to 1,569)	1.233 (1.094 to 1.32)	1,742 (1,416 to 2,314)	GI:15897017;GeneID:1455303	41790-42533
SSOL050300001384	SSO1527	54	0.00341	0.665	Acetoin catabolism protein X homolog (acoX)	Unknown function in acoXABC operon; Energy Metabolism	1.156 (1.084 to 1.225)	5,834 (3,852 to 7,337)	0.758 (0.576 to 0.914)	5,945 (3,527 to 9,471)	GI:15898355;GeneID:1454529	1379369-1380388
SSOL050300001389	SSO1533	65	0.00032	0.665	Homogentisate oxygenase related protein	Uncategorized	1.207 (1.077 to 1.28)	13,857 (10,454 to 17,083)	0.799 (0.71 to 0.923)	13,472 (9,922 to 18,804)	GI:15898360;GeneID:1454534	1384983-1386137
SSOL050300000350	SSO0389	21	0.00134	0.664	hypothetical protein (TPA: surface layer glycoprotein precursor)	Homoserine dehydrogenase domain in protein	1.225 (1.049 to 1.403)	22,212 (18,055 to 25,823)	0.812 (0.736 to 0.951)	21,885 (15,221 to 31,333)	GI:15897321;GeneID:1455526	333735-337430
SSOL050300001508	SSO1662	18	0.00442	0.66	N-methylhydantoinase B (huyB-1)	Also known as agaG; Amino Acid Biosynthesis	1.16 (1.03 to 1.434)	11,651 (9,358 to 12,992)	0.758 (0.641 to 0.97)	11,441 (7,526 to 16,267)	GI:15898479;GeneID:1454653	1515235-1516986
SSOL050300001514	SSO1668	19	0.00281	0.659	N-methylhydantoinase A related protein (huyA-like)	Amino Acid Biosynthesis	1.163 (1.018 to 1.337)	12,695 (9,916 to 14,837)	0.76 (0.656 to 0.982)	12,217 (8,648 to 16,941)	GI:15898485;GeneID:1454659	1522660-1524249
SSOL050300000715	SSO0783	56	0.0331	0.658	hypothetical protein		1.128 (0.932 to 1.281)	2,678 (1,473 to 3,755)	0.717 (0.488 to 1.003)	2,930 (1,637 to 4,918)	GI:15897686;GeneID:1455048	666288-666677
SSOL050300002918	SSO12142	28	0.039	0.657	hypothetical protein (amino acid permease-associated region)		1.158 (0.9 to 1.384)	2,498 (1,942 to 2,903)	0.748 (0.554 to 1.05)	2,803 (1,725 to 4,712)	GI:15899889;GeneID:1453203	2932565-2932759
SSOL050300000718	SSO0786	72	0.00767	0.656	Amino acid specific permease	Transport, Cell membrane transport	1.278 (0.979 to 1.667)	1,560 (711 to 2,554)	0.85 (0.778 to 1.018)	1,598 (1,306 to 2,080)	GI:15897689;GeneID:1455051	668738-670138
SSOL050300002272	SSO2505	55	0.0194	0.654	Sugar transport protein	Similar to SSO2516; Transport, Cell membrane transport	1.14 (0.991 to 1.317)	4,567 (2,738 to 5,878)	0.726 (0.534 to 1.005)	4,466 (2,684 to 6,319)	GI:15899243;GeneID:1453965	2273466-2274935
SSOL050300001884	SSO2067	70	7.52e-05	0.648	Indolepyruvate ferredoxin oxidoreductase alpha subunit (iorA)	Energy Metabolism	1.266 (1.117 to 1.418)	1,613 (996 to 2,372)	0.822 (0.751 to 0.883)	1,671 (1,356 to 2,105)	GI:15898855;GeneID:1453577	1884322-1886160
SSOL050300001053	SSO1171	66	0.00189	0.647	Maltose ABC transporter	Periplasmic maltose-binding protein; Transport	1.128 (1.036 to 1.232)	13,028 (8,973 to 15,709)	0.721 (0.612 to 0.964)	12,345 (8,135 to 17,366)	GI:15898024;GeneID:1454198	1009834-1011405
SSOL050300001864	SSO2044	20	0.00246	0.647	NAD specific glutamate dehydrogenase (gdhA-4)	Amino Acid Biosynthesis, Glutamate	1.151 (1.025 to 1.33)	2,735 (1,993 to 3,370)	0.74 (0.656 to 0.975)	2,729 (2,055 to 3,578)	GI:15898835;GeneID:1453557	1861881-1863143
SSOL050300000843	SSO0929	26	0.00246	0.645	Ribonucleotide reductase (nrd)	Purines	1.309 (1.082 to 1.677)	8,513 (6,679 to 10,066)	0.854 (0.795 to 0.918)	8,526 (6,092 to 13,459)	GI:15897814;GeneID:1455176	790181-792706
SSOL050300001886	SSO2070	12	0.00246	0.645	Acetyl-CoA synthetase (acetate-CoA ligase) (acsA-7)	Lipid metabolism	1.26 (1.057 to 1.461)	2,129 (1,496 to 2,829)	0.813 (0.707 to 0.943)	2,134 (1,743 to 2,567)	GI:15898857;GeneID:1453579	1886722-1888548
SSOL050300002562	SSO2817	40	0.00134	0.644	Electron transfer flavoprotein alpha and beta-subunit (etfAB/fixAB)	FixA-fixB homolog; Energy Metabolism, Electron transport	1.29 (1.071 to 1.503)	3,488 (2,396 to 4,243)	0.83 (0.682 to 0.931)	3,590 (2,380 to 5,466)	GI:15899533;GeneID:1452847	2578274-2580106
SSOL050300000140	SSO0160	22	0.0175	0.642	Acetylornithine aminotransferase (argD)	Amino Acid Biosynthesis	1.247 (1.023 to 1.637)	1,766 (1,440 to 2,210)	0.811 (0.68 to 0.977)	1,882 (1,394 to 2,533)	GI:15897111;GeneID:1453333	133415-134593
SSOL050300002560	SSO2815	14	0.00558	0.642	2-oxoacid--ferredoxin oxidoreductase, alpha chain	Energy Metabolism	1.251 (1.052 to 1.58)	9,761 (8,928 to 11,342)	0.812 (0.754 to 0.948)	9,522 (6,994 to 13,415)	GI:15899531;GeneID:1452845	2575303-2577201
SSOL050300002277	SSO2510	31	0.0181	0.64	Medium-chain-fatty-acid--CoA ligase (alkK-2)	Lipid metabolism	1.301 (1.027 to 1.704)	2,842 (2,481 to 3,258)	0.842 (0.676 to 0.973)	2,998 (1,981 to 4,552)	GI:15899248;GeneID:1453970	2278488-2280146
SSOL050300002708	SSO2969	59	0.0253	0.64	Quinol oxidase-2, subunit II (soxH)	Energy Metabolism, Electron transport	1.223 (0.959 to 1.462)	6,862 (3,704 to 9,022)	0.772 (0.646 to 1.098)	6,216 (4,187 to 8,099)	GI:15899679;GeneID:1452993	2712932-2713372
SSOL050300000618	SSO0683	34	0.000778	0.636	hypothetical protein (glutamine amidotransferase class-II / glutamate synthase (NADPH) GltB1 subunit)	cd01907, GlxB, Glutamine amidotransferases class-II (Gn-AT)_GlxB-type. GlxB is a glutamine...	1.323 (1.081 to 1.473)	2,296 (1,642 to 2,777)	0.845 (0.748 to 0.919)	2,359 (1,749 to 3,341)	GI:15897589;GeneID:1454951	585724-587703
SSOL050300000904	SSO0999	11	0.00525	0.636	ABC Transporter	Transport	1.255 (1.072 to 1.501)	20,631 (18,066 to 22,903)	0.794 (0.619 to 0.928)	18,896 (15,354 to 24,215)	GI:15897875;GeneID:1455237	856747-858180
SSOL050300000344	SSO0382	48	0.00853	0.633	Glutamine-fructose-6-phosphate transaminase (isomerizing) (glmS-1)	Amino Acid Biosynthesis, Glutamate	1.272 (1.052 to 1.668)	1,690 (1,319 to 2,205)	0.809 (0.616 to 0.948)	1,787 (1,308 to 2,389)	GI:15897315;GeneID:1455520	325069-326844
SSOL050300001509	SSO1663	16	0.00246	0.633	N-methylhydantoinase A (huyA-1)	Also known as agaF; Amino Acid Biosynthesis	1.199 (1.027 to 1.526)	14,341 (12,232 to 15,733)	0.758 (0.654 to 0.973)	13,455 (9,934 to 18,446)	GI:15898480;GeneID:1454654	1516989-1519040
SSOL050300000827	SSO0911	6	0.021	0.631	hypothetical protein	Similar to APE0145	1.351 (1.014 to 1.93)	6,268 (5,971 to 6,614)	0.878 (0.819 to 0.986)	6,189 (4,549 to 8,829)	GI:15897798;GeneID:1455160	775996-776793
SSOL050300001191	SSO1319	10	0.026	0.629	Antibiotic ABC transporter, ATP binding protein	Several hits to specific antibiotic ABC transporters; Transport	1.23 (1.012 to 1.601)	1,702 (1,006 to 2,150)	0.76 (0.522 to 0.988)	1,650 (1,595 to 1,737)	GI:15898162;GeneID:1454336	1149931-1150824
SSOL050300002143	SSO2356	3	0.0257	0.629	Succinate dehydrogenase subunit A (sdhA)	Flavoprotein subunit; Energy Metabolism, Electron transport	1.371 (1.029 to 1.971)	8,471 (7,850 to 8,930)	0.89 (0.787 to 0.971)	8,221 (6,457 to 11,383)	GI:15899114;GeneID:1453836	2150698-2152398
SSOL050300002144	SSO2357	1	0.0437	0.629	Succinate dehydrogenase subunit B (sdhB)	Iron-sulfur subunit B; Energy Metabolism, Electron transport	1.367 (0.986 to 2.015)	9,189 (8,194 to 9,850)	0.885 (0.73 to 1.012)	8,732 (7,361 to 11,373)	GI:15899115;GeneID:1453837	2152400-2153350
SSOL050300002710	SSO2971	61	0.00442	0.627	Quinol oxidase-2, rieske iron-sulfur protein-2 (soxF)	Energy Metabolism, Electron transport	1.148 (0.997 to 1.283)	7,815 (4,815 to 9,632)	0.706 (0.583 to 0.975)	7,035 (4,660 to 9,289)	GI:15899681;GeneID:1452995	2714884-2715642
SSOL050300000102	SSO0114	49	0.0277	0.625	hypothetical protein (glycosyl transferase family protein/membrane glocosyltransferase)	pfam00535, Glycos_transf_2, Glycosyl transferase family 2	1.303 (1.017 to 1.693)	1,087 (693 to 1,532)	0.804 (0.53 to 0.983)	1,198 (931 to 1,527)	GI:15897073;GeneID:1453296	93241-94617
SSOL050300001733	SSO1907	2	0.0286	0.625	NAD specific glutamate dehydrogenase (gdhA-2)	Amino Acid Biosynthesis, Glutamate	1.325 (1.013 to 1.965)	2,702 (2,462 to 3,005)	0.846 (0.695 to 0.987)	2,637 (2,276 to 3,133)	GI:15898704;GeneID:1453426	1727019-1728281
SSOL050300001965	SSO2155	58	0.0231	0.623	hypothetical protein		1.264 (0.945 to 1.407)	941.2 (517 to 1,539)	0.766 (0.48 to 1.055)	1,026 (780 to 1,238)	GI:15898936;GeneID:1453658	1982669-1983019
SSOL050300001879	SSO2061	25	0.00491	0.622	Acetyl-CoA C-acetyltransferase (acetoacetyl-CoA thiolase) (acaB-2)	Lipid metabolism	1.374 (1.065 to 1.813)	5,463 (4,691 to 6,204)	0.872 (0.824 to 0.935)	5,339 (3,996 to 7,697)	GI:15898850;GeneID:1453572	1880014-1881159
SSOL050300001537	SSO1693	57	0.0411	0.62	Amino acid transporter related protein	Transport	1.175 (0.784 to 1.486)	705.2 (303 to 1,243)	0.712 (0.493 to 1.187)	785.2 (695 to 976)	GI:15898508;GeneID:1454682	1545396-1546784
SSOL050300002857	SSO3121	29	0.0176	0.619	Metabolite transport protein	Transport	1.282 (1.013 to 1.781)	2,676 (2,255 to 3,475)	0.802 (0.633 to 0.994)	2,811 (1,865 to 4,425)	GI:15899828;GeneID:1453142	2871528-2872829
SSOL050300002457	SSO2712	30	0.0101	0.617	hypothetical protein (extracellular solute-binding protein)		1.332 (0.998 to 1.799)	4,314 (3,646 to 4,884)	0.832 (0.7 to 1.024)	4,411 (2,881 to 7,305)	GI:15899428;GeneID:1452742	2463617-2465053
SSOL050300001880	SSO2062	4	0.0217	0.615	Acetyl-CoA C-acetyltransferase (acetoacetyl-CoA thiolase) (acaB-3)	Lipid metabolism	1.362 (1.011 to 1.905)	5,326 (5,095 to 5,573)	0.858 (0.718 to 0.989)	5,013 (4,057 to 6,446)	GI:15898851;GeneID:1453573	1881105-1882334
SSOL050300002391	SSO2636	15	0.00262	0.614	Carbon monoxide dehydrogenase, medium chain. (cutB-2)	Energy Metabolism	1.294 (1.091 to 1.669)	13,220 (12,231 to 14,456)	0.803 (0.726 to 0.909)	12,253 (9,098 to 17,083)	GI:15899362;GeneID:1452676	2399552-2400400
SSOL050300000081	SSO0087	39	0.00134	0.613	hypothetical protein (S2P metalloprotease / peptidase M50)	cd06159, S2P-M50_PDZ_Arch, Uncharacterized Archaeal homologs of Site-2 protease (S2P), zinc metalloproteases	1.189 (1.121 to 1.281)	1,220 (655 to 1,836)	0.719 (0.568 to 0.866)	1,289 (988 to 1,693)	GI:15897052;GeneID:1453275	70054-71214
SSOL050300001901	SSO2088	67	0.000778	0.613	Peptidase, putative	Similarity with Ta0741, aq_1997; Proteases	1.175 (1.085 to 1.302)	5,845 (3,789 to 6,938)	0.714 (0.633 to 0.912)	5,276 (3,764 to 7,492)	GI:15898872;GeneID:1453594	1900584-1902404
SSOL050300000044	SSO0045	38	0.00299	0.612	Terminal oxidase, subunit (doxC)	Energy Metabolism	1.265 (1.042 to 1.448)	1,575 (940 to 2,189)	0.766 (0.579 to 0.959)	1,657 (1,153 to 2,382)	GI:15897015;GeneID:1455301	40264-41331
SSOL050300000481	SSO0527	24	0.00519	0.611	Phosphoglycerate kinase	Energy Metabolism, Gluconeogenesis	1.334 (1.102 to 1.843)	3,674 (2,819 to 4,042)	0.829 (0.709 to 0.898)	3,645 (2,514 to 5,422)	GI:15897452;GeneID:1454814	456948-458195
SSOL050300002712	SSO2973	62	0.00558	0.61	Quinol oxidase-2, subunit I/III, cytochrome aa3 (soxM)	Part of sox operon [Sulfolobus acidocaldarius]; Energy Metabolism, Electron transport	1.19 (0.982 to 1.399)	11,576 (6,778 to 14,536)	0.715 (0.579 to 1.014)	9,918 (6,705 to 12,764)	GI:15899683;GeneID:1452997	2716493-2718865
SSOL050300000139	SSO0159	23	0.0108	0.608	Ribosomal protein S6 modification protein (rimK-1)	Translation, Protein modification	1.386 (1.002 to 1.806)	1,737 (1,216 to 2,201)	0.851 (0.671 to 0.998)	1,800 (1,326 to 2,542)	GI:15897110;GeneID:1453332	132570-133430
SSOL050300001385	SSO1529	5	0.033	0.607	Dihydrolipoamide S-acetyltransferase, amino-end (pdhC)	Probable frameshift with SSO1530; Energy Metabolism	1.385 (1.009 to 2.137)	7,814 (7,114 to 8,739)	0.874 (0.778 to 0.991)	7,395 (5,351 to 10,189)	GI:15898356;GeneID:1454530	1380370-1381005
SSOL050300002292	SSO2528	63	0.00299	0.606	Metabolite transport protein	Transport	1.186 (1.043 to 1.311)	2,892 (2,134 to 3,935)	0.708 (0.549 to 0.957)	2,747 (1,842 to 3,724)	GI:15899263;GeneID:1453985	2297189-2298469
SSOL050300001939	SSO2126	68	0.000555	0.605	L-lactate permease	Transport, Cell membrane transport	1.179 (1.051 to 1.246)	5,013 (3,133 to 6,391)	0.705 (0.555 to 0.894)	4,620 (2,961 to 6,766)	GI:15898910;GeneID:1453632	1951498-1953090
SSOL050300000950	SSO1052	32	0.00442	0.603	Oligosaccharyl transferase STT3 subunit (B5) (integral membrane protein 1)	Central Intermediary Metabolism	1.322 (1.06 to 1.735)	4,541 (3,766 to 5,319)	0.8 (0.659 to 0.94)	4,427 (2,881 to 6,874)	GI:15897921;GeneID:1454095	909262-911556
SSOL050300002709	SSO2970	60	0.00747	0.602	Quinol oxidase-2, cytochrome b (soxG)	Energy Metabolism, Electron transport	1.096 (1.039 to 1.207)	7,809 (5,287 to 9,289)	0.638 (0.491 to 0.958)	6,633 (4,845 to 7,874)	GI:15899680;GeneID:1452994	2713350-2714999
SSOL050300000138	SSO5317	7	0.0172	0.602	hypothetical protein (Lysine biosynthesis protein lysW)	Conserved link to gene encoding 54aa rimk-homolog (thermus thermophilus)	1.346 (1.041 to 1.958)	3,894 (3,683 to 4,055)	0.837 (0.753 to 0.959)	3,760 (2,769 to 5,228)	GI:15897109;GeneID:1453331	132412-132582
SSOL050300002248	SSO2476	33	0.00138	0.601	Metabolite permease, putative	Similar to SSO2113; Transport, Cell membrane transport	1.351 (1.059 to 1.58)	7,513 (6,064 to 8,980)	0.82 (0.755 to 0.941)	7,011 (5,010 to 10,573)	GI:15899219;GeneID:1453941	2247725-2249242
SSOL050300000107	SSO0118	45	0.00512	0.597	hypothetical protein	cd00922, Cyt_c_Oxidase_IV, Cytochrome c oxidase subunit IV. Cytochrome c oxidase (CcO)	1.237 (1.01 to 1.422)	3,575 (2,663 to 4,776)	0.726 (0.592 to 1.023)	3,607 (2,262 to 6,381)	GI:15897078;GeneID:1453300	96568-97032
SSOL050300001664	SSO1834	13	0.0145	0.597	hypothetical protein (HEPN domain-containing protein)	Multicopy	1.232 (0.912 to 1.562)	967 (607 to 1,473)	0.727 (0.546 to 1.162)	1,003 (889 to 1,284)	GI:15898635;GeneID:1453357	1662175-1662567
SSOL050300002048	SSO2246	9	0.00134	0.586	Methyltransferase, putative	Uncategorized	1.326 (1.09 to 1.768)	2,096 (1,665 to 2,600)	0.786 (0.713 to 0.91)	1,998 (1,695 to 2,490)	GI:15899019;GeneID:1453741	2060221-2060892
SSOL050300002856	SSO3120	46	0.00317	0.585	Metabolite transport protein, putative	Transport	1.2 (1.069 to 1.374)	1,033 (494 to 1,659)	0.687 (0.5 to 0.952)	1,096 (841 to 1,469)	GI:15899827;GeneID:1453141	2869777-2871228
SSOL050300001877	SSO2059	8	0.00262	0.583	Acetyl-CoA synthetase (acetate-CoA ligase) (acsA-6)	Lipid metabolism	1.399 (1.108 to 2.148)	6,432 (5,690 to 7,120)	0.83 (0.732 to 0.892)	5,785 (4,551 to 8,370)	GI:15898848;GeneID:1453570	1876867-1878735
SSOL050300001190	SSO1318	71	0.0106	0.582	hypothetical protein (conserved membrane protein)	Multicopy	1.286 (0.912 to 1.656)	644.8 (228 to 1,255)	0.753 (0.64 to 1.088)	706.2 (599 to 853)	GI:15898161;GeneID:1454335	1149105-1149938
SSOL050300001051	SSO1169	53	0.00736	0.574	Sugar ABC transporter	Transport, Cell membrane transport	1.244 (1.114 to 1.373)	3,198 (2,023 to 4,198)	0.689 (0.458 to 0.886)	2,971 (1,685 to 4,541)	GI:15898022;GeneID:1454196	1008055-1008945
SSOL050300002047	SSO2245	37	0.00558	0.571	hypothetical protein		1.228 (1.035 to 1.448)	1,399 (751 to 1,938)	0.682 (0.509 to 0.973)	1,449 (1,014 to 2,156)	GI:15899018;GeneID:1453740	2059760-2060224
SSOL050300002282	SSO2517	69	0.00189	0.555	Carboxylesterase (est)	Central Intermediary Metabolism	1.165 (0.953 to 1.298)	855.1 (351 to 1,418)	0.633 (0.484 to 0.973)	866.1 (759 to 1,049)	GI:15899253;GeneID:1453975	2286281-2287036
SSOL050300002824	SSO3085	64	0.00267	0.547	hypothetical protein (hypothetical membrane protein)		1.298 (1.054 to 1.51)	4,618 (3,197 to 6,459)	0.698 (0.578 to 0.946)	3,812 (2,624 to 4,937)	GI:15899795;GeneID:1453109	2839433-2840662
SSOL050300002299	SSO2536	17	0.000736	0.546	Alcohol dehydrogenase (Zn containing) (adh-10)	Energy Metabolism	1.345 (1.112 to 1.672)	7,535 (6,364 to 8,496)	0.734 (0.606 to 0.888)	6,154 (4,965 to 7,904)	GI:15899270;GeneID:1453992	2303254-2304297
SSOL050300002825	SSO11939	27	0.00409	0.522	hypothetical protein (SirA family protein)		1.531 (1.052 to 1.994)	6,534 (4,925 to 8,659)	0.818 (0.713 to 0.948)	5,234 (4,102 to 6,880)	GI:15899796;GeneID:1453110	2840666-2840914
SSOL050300000619	SSO0684	36	0.0056	0.515	Glutamate synthase (NADPH) subunit alpha (gltB)	Amino Acid Biosynthesis, Glutamate	1.201 (1.088 to 1.296)	2,218 (1,512 to 2,816)	0.586 (0.417 to 0.92)	2,083 (1,256 to 3,532)	GI:15897590;GeneID:1454952	587703-589946
SSOL050300002541	SSO2794	51	0.000299	-2	Oxydoreductase, putative	Similar to molybdopterin oxidoreductase (iron-sulfur binding subunit); Energy Metabolism	1.269 (1.18 to 1.437)	1,042 (557 to 1,620)	0.626 (0.456 to 0.82)	983.8 (877 to 1,067)	GI:15899512;GeneID:1452826	2551936-2552817
SSOL050300001089	SSO7412	47	0.0331	-2.01	Pyruvate synthase delta chain (Pyruvic-ferredoxin oxidoreductase delta chain) (porD-1)	Energy Metabolism	1.472 (0.873 to 2.495)	1,063 (825 to 1,455)	0.752 (0.496 to 1.16)	1,019 (866 to 1,143)	GI:15898060;GeneID:1454234	1046762-1047028
SSOL050300001054	SSO1172	52	0.0436	-2.04	hypothetical protein (membrane bound alpha-amylase/glycoside hydrolase)		1.433 (0.981 to 1.886)	1,318 (510 to 2,115)	0.656 (0.307 to 1.045)	1,176 (749 to 1,526)	GI:15898025;GeneID:1454199	1011604-1014312
SSOL050300002542	SSO2795	50	0.00138	-2.06	Oxydoreductase, putative	Amino-end is similar to molybdopterin oxidoreductase (molybdopterin binding subunit); Energy Metabolism	1.401 (1.187 to 1.647)	971 (523 to 1,486)	0.663 (0.401 to 0.85)	937.8 (808 to 1,121)	GI:15899513;GeneID:1452827	2552789-2557069
SSOL050300000910	SSO1007	44	1.77e-05	-2.19	Acetylornithine deacetylase (argE-2)	Amino Acid Biosynthesis	1.443 (1.272 to 1.626)	1,878 (1,295 to 2,408)	0.657 (0.573 to 0.74)	1,531 (1,206 to 2,062)	GI:15897881;GeneID:1455243	863102-864232
SSOL050300000908	SSO1004	42	0.00055	-2.31	hypothetical protein (FAD linked oxidase domain-containing protein/alkyldihydroxyacetonephosphate synthase)	pfam01565, FAD_binding_4, FAD binding domain	1.567 (1.106 to 1.811)	3,308 (2,520 to 4,027)	0.673 (0.507 to 0.894)	2,441 (1,594 to 3,565)	GI:15897879;GeneID:1455241	860974-862209
SSOL050300000909	SSO1005	41	0.00171	-2.34	hypothetical protein	pfam06675, DUF1177, Protein of unknown function (DUF1177)	1.442 (1.19 to 1.783)	2,511 (1,931 to 3,049)	0.599 (0.371 to 0.81)	1,976 (1,158 to 3,059)	GI:15897880;GeneID:1455242	862206-863093
SSOL050300002800	SSO3066	43	3.57e-05	-2.37	Arabinose ABC transporter, arabinose binding protein	Albers, S.-V., Elferink,M.G.L., Konings, W.N., Driessen, A.J.M., pers. comm.; Transport	1.399 (1.282 to 1.458)	2,370 (1,480 to 3,111)	0.583 (0.454 to 0.718)	1,770 (1,260 to 2,550)	GI:15899771;GeneID:1453085	2822074-2823936
SSOL050300001205	SSO1333	35	0.000901	-2.37	Isocitrate lyase (aceA/icl)	Energy Metabolism, Tri-Carboxylic Acid Cycle	1.752 (1.189 to 2.173)	7,469 (6,052 to 9,923)	0.762 (0.687 to 0.811)	4,938 (3,907 to 6,909)	GI:15898176;GeneID:1454350	1168340-1169653
4 common genes among proteomics and array data (underlined)
