# Supplementary material for: Something Old, Something New, Something Borrowed; How the Thermoacidophilic Archaeon Sulfolobus solfataricus Responds to Oxidative Stress
Source: PLoS One. 2009 Sep 16;4(9):e6964. doi: 10.1371/journal.pone.0006964 (PMC2739297; doi:10.1371/journal.pone.0006964)
Supplement: Table S2 — Statistical analysis for the 818 2D spots (0.12 MB XLS) [file pone.0006964.s003.xls]

## Sheet: Supplemental Table S2
Statistical analysis for the 818 2D spots
Spot #	fold difference	pvalue	qvalue	fdr	t.stat
1	8.11919	6.15791e-06	0.00256245	0.00503717	-402.978
2	-3.83066	0.0202395	0.0745323	0.146513	6.92195
3	4.92111	0.01129	0.0516283	0.130543	-6.18621
4	2.52228	0.0251077	0.0816243	0.160454	-6.19151
5	2.85862	0.0445141	0.0938645	0.184515	-4.57998
6	1.78991	0.00143254	0.0320221	0.0629478	-26.3924
7	-4.06647	5.88917e-05	0.00612656	0.0120433	130.303
8	-3.0578	0.0294602	0.0832264	0.163603	5.69663
9	-2.84045	0.0285952	0.0832264	0.163603	5.78603
11	-2.83742	0.00182946	0.0330992	0.065065	23.3476
12	1.89236	0.0678473	0.118953	0.233833	-3.64095
13	5.20211	0.0132944	0.0624542	0.12277	-8.58621
14	1.69096	0.00470468	0.0453487	0.0891446	-14.5277
15	2.14937	0.0103882	0.0568082	0.111671	-9.73475
17	-1.58029	0.0137868	0.0630441	0.12393	8.42833
18	-2.07781	0.0111059	0.0584991	0.114995	9.40984
19	-1.78982	0.0508	0.0987808	0.194179	4.26592
21	-1.53671	0.00277114	0.0397634	0.0781652	18.9569
22	2.03079	0.0299876	0.0832264	0.163603	-5.644
23	1.73761	0.0157306	0.0654587	0.128676	-7.87873
24	1.39835	0.0529974	0.101163	0.198862	-4.16923
25	2.34924	0.00126752	0.0320221	0.0629478	-28.0614
26	1.93013	0.0221233	0.0760829	0.149561	-6.61112
28	1.6515	0.00924101	0.0547853	0.107695	-10.3303
29	1.52487	0.0496179	0.0983117	0.193257	-4.3205
31	1.87248	9.96307e-05	0.00829174	0.0162996	-100.178
32	-1.64465	0.00628942	0.0497852	0.0978658	12.5498
33	-1.64941	0.00733227	0.0543444	0.106828	11.614
34	1.57089	0.0426736	0.0938645	0.184515	-4.6845
35	-1.60529	0.000507914	0.0264194	0.0519342	44.3547
36	1.53603	0.00634094	0.0497852	0.0978658	-12.4983
37	-1.6199	0.0297631	0.0832264	0.163603	5.66624
38	-1.72906	0.00601951	0.049115	0.0965483	12.8307
39	-2.12948	0.000943523	0.0301682	0.0593035	32.5324
40	1.49336	0.0326992	0.0834781	0.164098	-5.39352
42	-1.52569	0.0386162	0.0892773	0.175498	4.94021
43	1.45518	0.0566356	0.105773	0.207924	-4.02136
44	-1.51173	0.00813281	0.0543444	0.106828	11.0209
45	-1.49973	0.0346639	0.0868944	0.170814	5.23042
46	-1.49865	0.00439676	0.0453487	0.0891446	15.0314
47	1.41526	0.0255215	0.0816348	0.160474	-6.13914
48	1.41221	0.00374521	0.0442467	0.0869783	-16.2944
49	-1.48423	0.0105118	0.0568082	0.111671	9.67644
50	-1.49072	0.110233	0.155493	0.305662	2.75697
51	1.39436	0.0259041	0.0816616	0.160527	-6.09183
52	1.70381	0.00459252	0.0453487	0.0891446	-14.7053
53	1.39272	0.0637175	0.113796	0.223695	-3.76971
54	1.39046	0.0171843	0.0681029	0.133874	-7.52974
55	-1.42773	0.0593645	0.108384	0.213058	3.91923
56	1.3668	0.000809249	0.0280766	0.0551918	-35.1314
57	-1.42709	0.00166646	0.0330217	0.0649127	24.4658
59	1.34314	4.88035e-05	0.00612656	0.0120433	-143.139
60	-1.4237	0.143143	0.180431	0.354684	2.35044
61	1.33969	0.0157189	0.0654587	0.128676	-7.88174
62	1.33705	0.13147	0.170962	0.33607	-2.4782
64	1.32171	0.0212261	0.0755846	0.148581	-6.75404
65	1.31388	0.015491	0.0654587	0.128676	-7.94087
66	-1.38264	0.0322815	0.0834781	0.164098	5.43007
67	1.30348	0.0569375	0.105773	0.207924	-4.00971
68	-1.36345	0.0834991	0.133029	0.261503	3.24006
69	1.30168	0.00934988	0.0547853	0.107695	-10.2692
70	1.29772	0.00579752	0.0482498	0.0948474	-13.0763
71	1.29314	0.021897	0.0759322	0.149265	-6.64635
74	-1.3469	0.00906071	0.0546432	0.107415	10.434
75	1.27374	0.00459379	0.0453487	0.0891446	-14.7033
76	1.26918	0.0167641	0.0670764	0.131856	-7.62598
77	1.26526	0.130617	0.170921	0.33599	-2.48815
78	1.25251	0.0318638	0.0834781	0.164098	-5.46732
79	1.25174	0.0201159	0.0745323	0.146513	-6.94385
80	1.24787	0.0056924	0.0482498	0.0948474	-13.1975
83	-1.30423	0.0917127	0.140826	0.27683	3.07045
84	1.24129	0.00546807	0.0482498	0.0948474	-13.4678
86	-1.30639	0.0154404	0.0654587	0.128676	7.95419
87	1.23477	0.0235972	0.0785289	0.154369	-6.39405
88	-1.30249	0.0247416	0.0810676	0.15936	6.23891
89	1.22661	0.01448	0.0645491	0.126888	-8.21975
90	1.22446	0.00558019	0.0482498	0.0948474	-13.3307
91	-1.28528	0.0224453	0.0765577	0.150494	6.56189
92	1.21376	0.000651762	0.0280766	0.0551918	-39.151
93	1.21992	0.124442	0.166505	0.32731	-2.56302
95	-1.2746	0.00308456	0.0401113	0.0788491	17.9637
98	1.2056	0.0198804	0.0745323	0.146513	-6.98611
99	1.20655	0.00395998	0.0445364	0.0875478	-15.8438
100	-1.27246	0.059917	0.108877	0.214027	3.89938
101	1.2089	0.0881558	0.138429	0.272119	-3.14112
102	1.19558	0.0299389	0.0832264	0.163603	-5.6488
103	1.19459	0.037062	0.0886345	0.174234	-5.04888
104	-1.25634	0.126232	0.167017	0.328316	2.54079
105	1.19683	0.0114576	0.0595972	0.117154	-9.26182
106	-1.26301	0.0214474	0.0756336	0.148678	6.71797
108	1.19389	0.0145875	0.0645491	0.126888	-8.18874
109	1.18742	0.00506815	0.0458474	0.090125	-13.9933
110	-1.25107	0.0495797	0.0983117	0.193257	4.3223
111	1.18392	0.0471285	0.0961339	0.188976	-4.44192
112	1.1835	0.0386181	0.0892773	0.175498	-4.94009
113	1.18359	0.04985	0.0983117	0.193257	-4.30964
114	1.18093	0.00300902	0.0401113	0.0788491	-18.1889
115	-1.2444	0.0176711	0.0693716	0.136368	7.42253
116	-1.23872	0.036355	0.0879546	0.172898	5.10057
117	1.17568	0.00155799	0.0324158	0.0637217	-25.3052
118	-1.23739	0.0337691	0.0855698	0.16821	5.30297
119	-1.23385	0.0192499	0.0745323	0.146513	7.10305
120	1.16928	0.0412177	0.0930643	0.182942	-4.772
121	1.16733	0.00275873	0.0397634	0.0781652	-18.9996
122	1.16477	0.0256995	0.0816348	0.160474	-6.11701
123	1.15774	0.0097646	0.0556614	0.109417	-10.0456
124	-1.22065	0.0232606	0.0785289	0.154369	6.44181
125	1.15921	0.115052	0.158229	0.311039	-2.68743
127	-1.22194	0.113435	0.158229	0.311039	2.7103
128	1.15601	0.0085629	0.0543444	0.106828	-10.7371
130	-1.21346	0.0265385	0.0825072	0.162189	6.01563
131	1.1528	0.0202251	0.0745323	0.146513	-6.92449
133	-1.21367	0.00862504	0.0543444	0.106828	10.6978
134	1.14719	0.00177912	0.0330992	0.065065	-23.6765
135	-1.20818	0.00244485	0.0376801	0.07407	20.1872
136	1.14371	0.0491205	0.0983117	0.193257	-4.34404
137	-1.20543	0.00838752	0.0543444	0.106828	10.8502
139	1.14172	0.0413744	0.0930643	0.182942	-4.76236
140	1.14055	0.0134947	0.0624542	0.12277	-8.52095
141	1.14154	0.0459375	0.0951029	0.186949	-4.50339
142	1.13782	0.0014505	0.0320221	0.0629478	-26.2282
143	1.13767	1.65096e-05	0.00343503	0.00675245	-246.108
146	1.1387	0.119015	0.162377	0.319193	-2.63324
147	1.13209	0.0435882	0.0938645	0.184515	-4.63175
148	1.13338	0.152974	0.185833	0.365302	-2.25354
150	1.13075	0.0131613	0.0624542	0.12277	-8.63039
151	1.12845	0.012211	0.0611271	0.120161	-8.96642
152	1.12873	0.0974063	0.145003	0.285041	-2.96511
153	-1.18986	0.0770672	0.124784	0.245296	3.39053
154	1.12168	0.0339298	0.0855698	0.16821	-5.28973
155	-1.18275	0.00773323	0.0543444	0.106828	11.3055
156	1.1204	0.0957037	0.144817	0.284675	-2.99567
157	1.12015	0.052102	0.099912	0.196403	-4.20791
158	1.11845	0.0236089	0.0785289	0.154369	-6.3924
159	-1.17793	0.0118225	0.0599954	0.117937	9.11523
160	-1.17841	0.0312891	0.0834781	0.164098	5.51978
161	1.11483	0.0308571	0.0834781	0.164098	-5.56015
162	1.11518	0.0358902	0.0878515	0.172695	-5.13536
164	-1.16632	0.0438346	0.0938645	0.184515	4.61781
165	1.10434	0.0363182	0.0879546	0.172898	-5.1033
167	-1.15417	0.0418624	0.0936557	0.184105	4.7327
168	1.09641	0.0696122	0.120697	0.237262	-3.58934
169	1.09516	0.0217511	0.0759322	0.149265	-6.66935
170	-1.15211	0.0281317	0.0832264	0.163603	5.8356
171	-1.14842	0.0951076	0.14444	0.283934	3.00655
172	1.09012	0.00239111	0.0376801	0.07407	-20.4136
173	1.08969	0.0647123	0.114589	0.225254	-3.73761
175	-1.13702	0.00836436	0.0543444	0.106828	10.8654
176	1.0676	0.0197223	0.0745323	0.146513	-7.01491
177	1.06844	0.0970655	0.145003	0.285041	-2.97117
178	1.0588	0.0325418	0.0834781	0.164098	-5.40721
180	1.05322	0.156666	0.187874	0.369315	-2.21935
181	-1.10665	0.0087452	0.0543444	0.106828	10.6231
182	-1.10552	0.0519591	0.099912	0.196403	4.21417
183	-1.10302	0.075064	0.124536	0.244808	3.44114
184	-1.09958	0.000490299	0.0264194	0.0519342	45.145
185	1.04042	0.277376	0.25422	0.499736	-1.47842
186	1.03855	0.0324642	0.0834781	0.164098	-5.414
187	1.03561	0.0432858	0.0938645	0.184515	-4.64901
188	-1.08758	0.0356756	0.0878515	0.172695	5.15164
190	1.01482	0.327225	0.278506	0.547476	-1.28601
193	2.50952	0.00105672	0.0301682	0.0593035	-30.738
195	1.56366	0.160119	0.188982	0.371493	-2.18835
196	-1.67803	0.183262	0.201749	0.39659	2.00178
197	-1.59965	0.222999	0.220239	0.432936	1.74559
200	-1.5124	0.259256	0.241349	0.474434	1.55938
201	1.53796	0.00325563	0.0410529	0.0807002	-17.4832
204	1.47986	0.218906	0.220029	0.432525	-1.76907
205	1.40573	0.176849	0.198359	0.389927	-2.05013
206	1.46214	0.18962	0.204419	0.401838	-1.95603
207	1.48478	0.0237781	0.0785289	0.154369	-6.36879
208	1.4465	0.158751	0.188982	0.371493	-2.20052
212	1.25818	0.475408	0.34557	0.679309	-0.871419
218	1.36519	0.0769249	0.124784	0.245296	-3.39407
219	1.33667	0.00888058	0.0543444	0.106828	-10.5408
220	1.3364	0.211732	0.215948	0.424502	-1.81167
221	1.33361	0.0283275	0.0832264	0.163603	-5.81452
223	1.29894	0.135534	0.17507	0.344146	-2.43199
224	-1.44153	0.161347	0.188982	0.371493	2.17755
227	1.33551	0.098266	0.145003	0.285041	-2.94996
228	1.24105	0.331954	0.281332	0.553031	-1.26963
231	-1.35626	0.00490404	0.0453487	0.0891446	14.2272
232	-1.34288	0.222957	0.220239	0.432936	1.74582
233	1.26809	0.00443867	0.0453487	0.0891446	-14.9597
234	-1.32699	0.0743899	0.124319	0.244381	3.45861
235	-1.33187	0.0326945	0.0834781	0.164098	5.39393
237	1.26655	0.402115	0.313352	0.615975	-1.05483
238	1.26495	0.0443952	0.0938645	0.184515	-4.58654
240	-1.33618	0.222729	0.220239	0.432936	1.74712
241	-1.3138	0.0451137	0.0938645	0.184515	4.54728
242	-1.32176	0.00361255	0.0442137	0.0869136	16.5926
244	-1.2913	0.0297328	0.0832264	0.163603	5.66925
246	1.22026	0.378593	0.304723	0.599012	-1.12165
247	-1.29759	0.00480846	0.0453487	0.0891446	14.369
250	1.22068	0.027195	0.0832264	0.163603	-5.93956
251	-1.28023	0.183214	0.201749	0.39659	2.00213
252	1.27078	0.291743	0.261641	0.514323	-1.41883
254	-1.27371	0.27825	0.25422	0.499736	1.47469
255	-1.28251	0.155146	0.187675	0.368923	2.23329
258	1.21268	0.0567466	0.105773	0.207924	-4.01707
259	-1.31528	0.0775369	0.125058	0.245834	3.37894
260	-1.26191	0.167155	0.191091	0.375638	2.12793
262	1.24842	0.281048	0.254795	0.500865	-1.46283
263	-1.27471	0.157704	0.188576	0.370694	2.20993
265	-1.24108	0.184597	0.201749	0.39659	1.992
266	1.43331	0.385442	0.307328	0.604133	-1.10172
268	-1.24922	0.0733706	0.123608	0.242985	3.48547
269	-1.26028	0.03776	0.0892773	0.175498	4.99927
270	-1.2452	0.0593852	0.108384	0.213058	3.91848
271	1.18326	0.032381	0.0834781	0.164098	-5.4213
272	-1.25867	0.0606552	0.109739	0.215721	3.87328
276	-1.18398	0.5492	0.372337	0.731925	0.714216
277	1.19	0.13384	0.173502	0.341062	-2.45101
278	-1.28976	0.0708856	0.121388	0.238619	3.55325
280	1.3057	0.423619	0.322263	0.633492	-0.997486
282	-1.19862	0.149992	0.18515	0.36396	2.28201
283	1.19862	0.16409	0.188982	0.371493	-2.15381
284	1.16395	0.410492	0.316325	0.62182	-1.0321
287	-1.23329	0.308975	0.268652	0.528104	1.35199
288	-1.14681	0.670351	0.420104	0.825824	0.493795
290	1.18185	0.131218	0.170962	0.33607	-2.48113
291	1.17276	0.0300006	0.0832264	0.163603	-5.64272
292	1.17343	0.0640159	0.11384	0.223782	-3.76001
293	-1.22111	0.20935	0.215013	0.422664	1.82624
295	1.16005	0.115099	0.158229	0.311039	-2.68677
297	-1.22536	0.185269	0.201749	0.39659	1.98711
298	-1.22909	0.0326985	0.0834781	0.164098	5.39359
299	-1.23169	0.0535807	0.101809	0.200133	4.14454
301	1.16268	0.00947924	0.0547853	0.107695	-10.1978
302	1.15049	0.156088	0.187874	0.369315	-2.22463
304	1.15873	0.0440039	0.0938645	0.184515	-4.60831
306	-1.21363	0.125126	0.166885	0.328056	2.55447
308	1.16036	0.0609326	0.109764	0.21577	-3.86359
309	-1.21628	0.245728	0.231867	0.455795	1.62468
310	1.15462	0.309117	0.268652	0.528104	-1.35146
311	1.1525	0.00108747	0.0301682	0.0593035	-30.2996
316	1.14942	0.00752579	0.0543444	0.106828	-11.462
317	-1.19431	0.399671	0.313109	0.615497	1.06157
318	-1.21392	0.0385207	0.0892773	0.175498	4.94671
319	-1.21032	0.333608	0.282159	0.554658	1.26397
320	-1.20724	0.11168	0.157002	0.308628	2.73565
321	-1.19679	0.135891	0.17507	0.344146	2.42802
324	1.1524	0.17324	0.195895	0.385083	-2.0784
325	1.14763	0.186213	0.201749	0.39659	-1.98029
326	1.14278	0.0100534	0.0557796	0.109649	-9.89804
327	1.10486	0.160244	0.188982	0.371493	-2.18724
330	1.13747	0.480496	0.34557	0.679309	-0.859822
331	1.13869	0.0201627	0.0745323	0.146513	-6.93553
332	1.13947	0.0405131	0.0921228	0.181091	-4.81598
333	-1.20006	0.0977889	0.145003	0.285041	2.95835
334	1.09118	0.391133	0.30943	0.608264	-1.08546
335	-1.18599	0.141799	0.180431	0.354684	2.3644
337	1.13104	0.0286309	0.0832264	0.163603	-5.78227
338	1.14113	0.201018	0.210889	0.414557	-1.87898
339	1.12612	0.12306	0.16626	0.326828	-2.58049
340	1.13058	0.0294795	0.0832264	0.163603	-5.69468
342	-1.20986	0.0483304	0.0981045	0.19285	4.38216
343	-1.1828	0.0146008	0.0645491	0.126888	8.18494
345	-1.19064	0.0517265	0.099912	0.196403	4.22442
346	1.12354	0.20896	0.215013	0.422664	-1.82864
349	-1.15412	0.629434	0.400728	0.787734	0.564228
350	-1.17957	0.0680346	0.118953	0.233833	3.63538
353	-1.17963	0.00080966	0.0280766	0.0551918	35.1224
354	-1.13993	0.555682	0.372956	0.733142	0.701397
355	1.12413	0.123884	0.166294	0.326895	-2.57003
356	1.11834	0.114858	0.158229	0.311039	-2.69015
357	-1.24132	0.204965	0.213227	0.419154	1.85364
361	1.1184	0.0038279	0.0442467	0.0869783	-16.1165
363	1.11256	0.178918	0.199604	0.392373	-2.03427
364	1.0186	0.873557	0.473935	0.931643	-0.180264
365	1.15405	0.416108	0.318881	0.626844	-1.01714
366	-1.14564	0.469619	0.344049	0.676318	0.884769
367	1.12646	0.232791	0.225804	0.443877	-1.69161
369	1.11414	0.0907529	0.140388	0.27597	-3.08913
371	1.11261	0.00195347	0.0338703	0.0665809	-22.5922
372	-1.1705	0.123468	0.166272	0.326851	2.5753
373	-1.17277	0.000387318	0.0264194	0.0519342	50.7972
374	-1.16692	0.206528	0.213785	0.420249	1.84378
376	-1.19606	0.196116	0.20979	0.412397	1.91138
377	1.10834	0.306962	0.268652	0.528104	-1.35955
378	1.11495	0.162329	0.188982	0.371493	-2.16898
380	-1.17036	0.234172	0.225949	0.444161	1.68424
381	1.06172	0.696967	0.428348	0.84203	-0.449698
383	1.10823	0.0296245	0.0832264	0.163603	-5.68009
386	-1.17012	0.11967	0.162738	0.319903	2.62452
387	-1.16426	0.0837578	0.133029	0.261503	3.23435
388	-1.17439	0.210434	0.215152	0.422936	1.81958
390	1.10348	0.161371	0.188982	0.371493	-2.17733
391	-1.16554	0.00820163	0.0543444	0.106828	10.974
392	1.11287	0.307792	0.268652	0.528104	-1.35643
393	-1.16725	0.0287054	0.0832264	0.163603	5.77442
394	1.10508	0.0502321	0.0985981	0.19382	-4.29191
395	1.09186	0.226099	0.220858	0.434153	-1.72817
397	-1.15172	0.241336	0.230223	0.452563	1.64688
398	1.11284	0.224407	0.220239	0.432936	-1.73764
399	1.10139	0.200321	0.210889	0.414557	-1.88352
403	-1.15374	0.0850749	0.134097	0.263603	3.20571
404	1.1017	0.0357128	0.0878515	0.172695	-5.14881
405	1.09908	0.185463	0.201749	0.39659	-1.98571
406	-1.15662	0.0309033	0.0834781	0.164098	5.55579
408	-1.13762	0.197704	0.210889	0.414557	1.90077
409	1.09851	0.0447305	0.0938645	0.184515	-4.5681
410	-1.15251	0.392205	0.309689	0.608774	1.08243
411	-1.16101	0.105242	0.150705	0.296249	2.83367
413	1.09587	0.159285	0.188982	0.371493	-2.19575
414	1.10297	0.222133	0.220239	0.432936	-1.75051
415	-1.11163	0.528367	0.366102	0.719669	0.7564
417	-1.15524	0.0265689	0.0825072	0.162189	6.01205
418	1.0905	0.044052	0.0938645	0.184515	-4.60562
419	1.09695	0.340772	0.285894	0.561999	-1.23984
420	1.11245	0.164402	0.188982	0.371493	-2.15115
421	1.091	0.109727	0.155306	0.305295	-2.76452
422	-1.1478	0.153177	0.185833	0.365302	2.25164
423	1.08928	0.16414	0.188982	0.371493	-2.15338
424	1.08843	0.0760161	0.124536	0.244808	-3.41685
425	1.08843	0.0212518	0.0755846	0.148581	-6.74982
427	-1.1452	0.22597	0.220858	0.434153	1.72889
428	-1.14755	0.0083113	0.0543444	0.106828	10.9005
430	1.08556	0.0150638	0.0652961	0.128357	-8.0553
431	1.08455	0.107914	0.153261	0.301275	-2.79198
432	-1.14538	0.0664023	0.117083	0.230157	3.68468
433	1.0872	0.0933844	0.142342	0.279811	-3.03857
434	-1.1736	0.235477	0.225949	0.444161	1.67733
436	-1.09401	0.78522	0.450362	0.885303	0.311004
437	1.08434	0.0505266	0.0987105	0.194041	-4.27838
438	1.08029	0.160587	0.188982	0.371493	-2.18421
440	-1.13917	0.0428054	0.0938645	0.184515	4.6768
441	1.08077	0.186209	0.201749	0.39659	-1.98031
443	1.08626	0.276546	0.254034	0.49937	-1.48198
445	-1.13853	0.0925822	0.141639	0.278427	3.05376
446	-1.13988	0.00877254	0.0543444	0.106828	10.6063
447	1.08575	0.368711	0.300843	0.591384	-1.15116
448	-1.11112	0.517674	0.362089	0.71178	0.778673
449	-1.14015	0.0979767	0.145003	0.285041	2.95504
450	1.09216	0.400299	0.313109	0.615497	-1.05984
451	1.07572	0.381048	0.306106	0.601732	-1.11446
452	1.09597	0.406186	0.313845	0.616943	-1.04372
453	-1.13078	0.235655	0.225949	0.444161	1.67639
455	1.07821	0.0124862	0.0611271	0.120161	-8.86519
457	-1.13169	0.0376835	0.0892773	0.175498	5.00464
458	-1.13698	0.115214	0.158229	0.311039	2.68516
459	1.0825	0.142722	0.180431	0.354684	-2.35479
460	-1.12751	0.184465	0.201749	0.39659	1.99296
461	1.07582	0.0106943	0.0570533	0.112153	-9.5922
463	-1.13168	0.0767265	0.124784	0.245296	3.39901
465	-1.12995	0.287739	0.258875	0.508886	1.43506
466	-1.13223	0.0068279	0.0526158	0.10343	12.0399
467	-1.12214	0.373983	0.303464	0.596537	1.1353
469	-1.13097	0.00992574	0.0557796	0.109649	9.96246
470	-1.12457	0.170338	0.194136	0.381624	2.10172
471	1.06117	0.738898	0.440506	0.865929	-0.382524
473	-1.0961	0.507775	0.357006	0.701787	0.799699
474	-1.08154	0.548058	0.372337	0.731925	0.716489
475	1.0825	0.452336	0.335796	0.660095	-0.925678
478	-1.13411	0.161887	0.188982	0.371493	2.17283
479	-1.12521	0.136835	0.175742	0.345467	2.4176
480	-1.11093	0.427915	0.323756	0.636427	0.986413
482	1.07268	0.317441	0.272923	0.536501	-1.32081
483	-1.12504	0.100851	0.146737	0.288449	2.90553
484	-1.12449	0.099016	0.145593	0.286202	2.93691
485	1.03165	0.800255	0.45117	0.886892	-0.288292
486	1.06846	0.000721187	0.0280766	0.0551918	-37.217
487	-1.11302	0.191617	0.206037	0.405019	1.94209
488	-1.12496	0.0160151	0.0659829	0.129707	7.80673
489	1.06219	0.485559	0.34717	0.682453	-0.848405
490	1.06439	0.0847268	0.134056	0.263523	-3.21322
491	-1.122	0.141617	0.180431	0.354684	2.3663
492	1.06507	0.323384	0.27632	0.543179	-1.29952
493	1.06156	0.338493	0.284826	0.559899	-1.24745
495	1.07137	0.106134	0.15125	0.29732	-2.81959
496	1.0655	0.201197	0.210889	0.414557	-1.87781
497	1.0656	0.186659	0.201749	0.39659	-1.97707
498	1.06409	0.278582	0.25422	0.499736	-1.47327
499	-1.12903	0.35411	0.294708	0.579324	1.19648
502	1.0585	0.242872	0.230223	0.452563	-1.63906
503	-1.11936	0.0256478	0.0816348	0.160474	6.12341
504	1.06078	0.115145	0.158229	0.311039	-2.68612
505	1.06061	0.0388724	0.0893687	0.175677	-4.92292
506	-1.11712	0.0317612	0.0834781	0.164098	5.47659
507	-1.11943	0.0717752	0.121908	0.239641	3.5286
509	1.05363	0.597982	0.390327	0.76729	-0.620925
510	1.05929	0.150203	0.18515	0.36396	-2.27997
512	-1.11742	0.0396617	0.0906824	0.17826	4.87066
513	1.06148	0.0357961	0.0878515	0.172695	-5.14248
515	1.05558	0.444439	0.333228	0.655047	-0.944925
516	1.06082	0.200643	0.210889	0.414557	-1.88142
517	-1.11959	0.0759587	0.124536	0.244808	3.4183
518	1.04173	0.532273	0.366102	0.719669	-0.748371
519	1.06395	0.280066	0.254795	0.500865	-1.46697
520	1.05115	0.22358	0.220239	0.432936	-1.7423
521	-1.05481	0.825387	0.459319	0.902911	0.250793
522	1.0571	0.144297	0.18086	0.355526	-2.3386
523	-1.10591	0.231317	0.224899	0.442097	1.69955
524	1.0616	0.520561	0.362844	0.713265	-0.772616
525	1.05853	0.0488442	0.0983117	0.193257	-4.35727
526	-1.10092	0.37557	0.303464	0.596537	1.13058
527	1.05667	0.3644	0.298495	0.58677	-1.16432
528	1.04666	0.784318	0.450362	0.885303	-0.312372
529	-1.11271	0.120702	0.163606	0.32161	2.61093
530	1.08382	0.663204	0.416958	0.819638	-0.505854
531	-1.15065	0.397818	0.312933	0.615151	1.06671
532	-1.11006	0.0124094	0.0611271	0.120161	8.89311
533	1.05753	0.150389	0.18515	0.36396	-2.27817
535	-1.08249	0.567581	0.377356	0.741792	0.67822
536	-1.1094	0.0885511	0.138527	0.272311	3.13306
537	1.12901	0.76325	0.448526	0.881695	-0.344611
538	1.05476	0.0117153	0.0599954	0.117937	-9.15758
540	-1.11246	0.170751	0.194136	0.381624	2.09837
541	1.05447	0.300995	0.267168	0.525189	-1.38235
542	1.05346	0.178524	0.199604	0.392373	-2.03728
544	-1.17086	0.318352	0.273142	0.536932	1.31751
546	1.05094	0.12615	0.167017	0.328316	-2.54179
548	-1.10985	0.363121	0.298481	0.586741	1.16825
549	-1.11202	0.179731	0.199975	0.393102	2.02811
550	1.049	0.284085	0.256988	0.505177	-1.45012
553	-1.10851	0.00291922	0.0401113	0.0788491	18.4678
554	-1.1072	0.151224	0.185628	0.364901	2.27015
555	-1.09326	0.560557	0.375018	0.737196	0.691847
556	1.05275	0.430811	0.325184	0.639234	-0.979017
557	1.05397	0.30196	0.267347	0.52554	-1.37862
558	1.07917	0.455272	0.3365	0.661479	-0.918614
559	-1.10786	0.0593028	0.108384	0.213058	3.92146
561	1.05239	0.0443845	0.0938645	0.184515	-4.58713
562	-1.1054	0.114268	0.158229	0.311039	2.69846
563	1.05063	0.192929	0.206914	0.406742	-1.93304
564	1.0486	0.0369228	0.0886345	0.174234	-5.05895
565	1.02888	0.796592	0.45117	0.886892	-0.293805
566	-1.10306	0.280878	0.254795	0.500865	1.46354
567	1.05046	0.393397	0.310041	0.609467	-1.07907
568	-1.10222	0.16608	0.190386	0.374252	2.13693
569	1.04609	0.363281	0.298481	0.586741	-1.16776
570	-1.10498	0.0742708	0.124319	0.244381	3.46172
572	-1.1143	0.489641	0.347763	0.683619	0.839291
573	1.04582	0.0695245	0.120697	0.237262	-3.59186
574	1.05623	0.72054	0.435173	0.855445	-0.411616
575	1.05072	0.550143	0.372337	0.731925	-0.712342
576	1.07266	0.569841	0.377356	0.741792	-0.673867
577	1.05662	0.612732	0.39592	0.778284	-0.594034
578	1.04562	0.143359	0.180431	0.354684	-2.34821
579	-1.09271	0.234704	0.225949	0.444161	1.68142
581	1.04466	0.0165415	0.0668283	0.131368	-7.67842
582	1.04086	0.305684	0.268652	0.528104	-1.36439
583	-1.09952	0.256222	0.239059	0.469932	1.57364
584	-1.10202	0.208784	0.215013	0.422664	1.82973
585	-1.10004	0.0135077	0.0624542	0.12277	8.51676
586	1.04247	0.20115	0.210889	0.414557	-1.87812
587	1.03639	0.786816	0.450362	0.885303	-0.308581
589	1.04275	0.292561	0.26181	0.514656	-1.41554
590	-1.0881	0.406519	0.313845	0.616943	1.04282
592	1.03974	0.105389	0.150705	0.296249	-2.83133
593	-1.09547	0.228765	0.222938	0.438243	1.71344
595	1.04874	0.481442	0.34557	0.679309	-0.85768
596	-1.0665	0.774607	0.450362	0.885303	0.327172
597	-1.08912	0.117692	0.1611	0.316685	2.65104
598	-1.09722	0.162646	0.188982	0.371493	2.16624
600	1.04107	0.233664	0.225949	0.444161	-1.68695
601	-1.08797	0.275863	0.253967	0.499238	1.48492
602	1.0389	0.5704	0.377356	0.741792	-0.672795
603	-1.09227	0.104148	0.14996	0.294785	2.85118
604	-1.08802	0.48163	0.34557	0.679309	0.857252
607	1.03771	0.00146211	0.0320221	0.0629478	-26.1236
608	1.06302	0.639237	0.405661	0.797432	-0.547034
609	-1.09156	0.387633	0.308419	0.606279	1.09543
610	-1.09445	0.0277022	0.0832264	0.163603	5.88262
611	1.03643	0.0715206	0.121908	0.239641	-3.53561
612	1.0376	0.138827	0.177752	0.349417	-2.39594
613	-1.09329	0.0310684	0.0834781	0.164098	5.5403
614	1.03633	0.611961	0.39592	0.778284	-0.595426
615	1.05006	0.446844	0.334389	0.657329	-0.939026
616	1.0422	0.476675	0.34557	0.679309	-0.868519
617	1.0377	0.353657	0.294708	0.579324	-1.19792
618	1.03764	0.218469	0.220029	0.432525	-1.77162
619	-1.08551	0.301117	0.267168	0.525189	1.38188
620	1.03529	0.156232	0.187874	0.369315	-2.22331
621	1.0354	0.398992	0.313109	0.615497	-1.06345
622	1.03846	0.20603	0.213785	0.420249	-1.84691
623	1.04949	0.545651	0.371928	0.731121	-0.721294
624	-1.07324	0.675062	0.421786	0.829131	0.485898
625	1.02356	0.795311	0.45117	0.886892	-0.295736
626	-1.11178	0.575258	0.379364	0.745738	0.663501
628	-1.08742	0.0209176	0.0755846	0.148581	6.80528
629	-1.06919	0.481311	0.34557	0.679309	0.857975
630	1.04726	0.738185	0.440506	0.865929	-0.383644
631	1.03622	0.469552	0.344049	0.676318	-0.884925
632	1.03595	0.799065	0.45117	0.886892	-0.290082
633	1.03334	0.355624	0.295376	0.580639	-1.19168
634	1.03151	0.46576	0.342428	0.67313	-0.893765
635	1.04039	0.449307	0.335067	0.658662	-0.933018
637	-1.08914	0.0462373	0.0952497	0.187238	4.48769
638	-1.08266	0.433701	0.326353	0.641532	0.971691
639	1.0402	0.550286	0.372337	0.731925	-0.712059
640	-1.07549	0.629708	0.400728	0.787734	0.563745
642	-1.08891	0.0299581	0.0832264	0.163603	5.64691
643	1.03278	0.389446	0.30927	0.607951	-1.09026
644	-1.0871	0.639505	0.405661	0.797432	0.546567
645	1.0309	0.337873	0.284826	0.559899	-1.24953
646	1.03304	0.204929	0.213227	0.419154	-1.85387
647	1.02882	0.7653	0.448526	0.881695	-0.341454
648	-1.08654	0.0756891	0.124536	0.244808	3.42514
650	-1.08667	0.14607	0.182532	0.358814	2.32065
652	1.04103	0.703961	0.430086	0.845446	-0.43831
653	-1.08585	0.0559516	0.105352	0.207097	4.04808
654	1.02947	0.0165075	0.0668283	0.131368	-7.68654
655	-1.08331	0.265161	0.246295	0.484156	1.53223
656	1.03015	0.238328	0.227986	0.448165	-1.66239
657	1.02833	0.0833095	0.133029	0.261503	-3.24425
659	-1.07474	0.655244	0.413753	0.813338	0.519401
660	1.02895	0.461372	0.340404	0.669153	-0.90409
661	1.03236	0.75141	0.444117	0.873028	-0.362953
662	1.02525	0.546106	0.371928	0.731121	-0.720385
663	1.02781	0.493262	0.348486	0.68504	-0.831267
664	1.02748	0.0492746	0.0983117	0.193257	-4.33671
665	1.04139	0.800878	0.45117	0.886892	-0.287355
666	1.02916	0.423445	0.322263	0.633492	-0.997935
669	1.02942	0.404524	0.313845	0.616943	-1.04824
670	1.03083	0.671471	0.420174	0.82596	-0.491914
671	-1.08028	0.183856	0.201749	0.39659	1.99741
672	1.02405	0.507895	0.357006	0.701787	-0.79944
673	1.03661	0.578911	0.380142	0.747268	-0.656556
674	-1.08134	0.175361	0.197756	0.388741	2.06169
675	-1.08399	0.163083	0.188982	0.371493	2.16246
676	1.02576	0.385523	0.307328	0.604133	-1.10149
677	1.02285	0.367165	0.30017	0.590061	-1.15585
678	-1.08238	0.311524	0.269592	0.529954	1.34249
679	1.02529	0.294231	0.262177	0.515377	-1.40888
680	1.02388	0.24636	0.231937	0.455933	-1.62153
681	-1.07904	0.0981768	0.145003	0.285041	2.95153
682	-1.10685	0.477641	0.34557	0.679309	0.866313
683	-1.08018	0.29389	0.262177	0.515377	1.41023
684	1.02393	0.244509	0.231242	0.454565	-1.63079
685	1.02301	0.0450642	0.0938645	0.184515	-4.54996
687	-1.05351	0.742576	0.442065	0.868994	0.37675
688	1.02131	0.695694	0.428348	0.84203	-0.45178
689	-1.07587	0.611362	0.39592	0.778284	0.596508
690	-1.08096	0.37129	0.302353	0.594354	1.14337
691	1.04551	0.656244	0.413756	0.813345	-0.517693
692	-1.06404	0.697917	0.428348	0.84203	0.448147
693	-1.07711	0.4801	0.34557	0.679309	0.86072
695	1.02255	0.412666	0.317412	0.623956	-1.02628
696	1.01911	0.706677	0.43055	0.846357	-0.433907
697	1.01776	0.786173	0.450362	0.885303	-0.309557
698	1.02046	0.00221833	0.036924	0.0725837	-21.1965
699	-1.09181	0.254624	0.238102	0.468051	1.58123
700	-1.06195	0.696673	0.428348	0.84203	0.450178
701	1.02009	0.271887	0.25198	0.495331	-1.50222
702	1.02296	0.543354	0.371269	0.729825	-0.725899
703	-1.07447	0.0893666	0.139279	0.27379	3.11661
704	-1.07171	0.242879	0.230223	0.452563	1.63902
705	-1.0731	0.172209	0.195259	0.383833	2.08663
706	1.0185	0.558311	0.374117	0.735424	-0.696238
707	1.01378	0.784515	0.450362	0.885303	-0.312073
708	-1.07121	0.130041	0.170705	0.335564	2.49492
709	-1.07302	0.424948	0.322536	0.634028	0.994046
710	1.01511	0.517737	0.362089	0.71178	-0.778541
711	1.0174	0.0966305	0.145003	0.285041	-2.97894
712	-1.07154	0.0915176	0.140826	0.27683	3.07422
713	-1.07164	0.102566	0.148194	0.291315	2.87696
714	1.01798	0.69349	0.428157	0.841654	-0.45539
716	-1.07265	0.3742	0.303464	0.596537	1.13466
717	1.01604	0.806584	0.452954	0.890399	-0.278796
719	-1.06896	0.27327	0.2526	0.496551	1.49617
720	1.01766	0.617059	0.397348	0.781091	-0.586249
721	-1.07005	0.0206676	0.075441	0.148299	6.84764
722	1.01885	0.781859	0.450362	0.885303	-0.31611
723	-1.06772	0.421273	0.321655	0.632296	1.00358
724	1.01389	0.450176	0.335115	0.658755	-0.930907
725	-1.06948	0.0420984	0.0936801	0.184153	4.71854
726	-1.07408	0.384272	0.307328	0.604133	1.1051
727	1.01679	0.529363	0.366102	0.719669	-0.754347
728	-1.06391	0.417886	0.319655	0.628365	1.01245
729	-1.06695	0.0756568	0.124536	0.244808	3.42596
731	1.01236	0.0147364	0.0645491	0.126888	-8.14635
732	-1.07499	0.601085	0.391433	0.769464	0.615222
733	-1.06745	0.222539	0.220239	0.432936	1.7482
734	-1.08954	0.473198	0.34557	0.679309	0.876495
735	-1.06633	0.0383041	0.0892773	0.175498	4.96152
736	1.01206	0.00484782	0.0453487	0.0891446	-14.3101
739	1.01048	0.650809	0.412203	0.810292	-0.527005
740	1.01103	0.356971	0.295904	0.581677	-1.18743
741	-1.06549	0.1814	0.201293	0.395693	2.01558
742	-1.06623	0.212295	0.215992	0.424589	1.80826
743	1.01187	0.348211	0.291547	0.573111	-1.21541
744	1.01411	0.693472	0.428157	0.841654	-0.455419
745	-1.07279	0.463165	0.341122	0.670564	0.899859
746	-1.06422	0.378317	0.304723	0.599012	1.12246
747	-1.06431	0.0621058	0.111395	0.218976	3.82329
748	1.01042	0.489732	0.347763	0.683619	-0.839088
750	-1.06422	0.00755675	0.0543444	0.106828	11.4383
751	1.00741	0.487066	0.34765	0.683397	-0.84503
753	-1.06195	0.148433	0.184929	0.363526	2.29721
754	-1.07976	0.490665	0.347832	0.683754	0.837016
755	-1.06328	0.0593257	0.108384	0.213058	3.92064
756	-1.06231	0.202819	0.212054	0.416848	1.86734
757	1.00525	0.722862	0.435942	0.856958	-0.407911
758	1.00796	0.839639	0.46462	0.913331	-0.229758
759	1.00723	0.484196	0.346791	0.681709	-0.851465
760	1.00722	0.668404	0.419516	0.824668	-0.497071
761	-1.05934	0.273771	0.2526	0.496551	1.49398
762	-1.05734	0.453759	0.335979	0.660454	0.922249
763	-1.01632	0.969512	0.500543	0.983947	0.0431364
764	-1.06127	0.046523	0.0953662	0.187467	4.47288
765	1.01378	0.783822	0.450362	0.885303	-0.313126
766	1.00681	0.537612	0.368556	0.724492	-0.73749
767	-1.05773	0.330132	0.280359	0.551119	1.27591
768	1.01037	0.737884	0.440506	0.865929	-0.384118
769	1.00547	0.508891	0.357103	0.701978	-0.797307
770	1.00367	0.777742	0.450362	0.885303	-0.322383
771	-1.06003	0.0824975	0.132545	0.260552	3.26238
772	1.00099	0.849814	0.467762	0.919508	-0.214831
773	1.0031	0.530977	0.366102	0.719669	-0.75103
774	1.00541	0.569224	0.377356	0.741792	-0.675056
775	1.00708	0.629802	0.400728	0.787734	-0.56358
776	1.00147	0.913028	0.485227	0.95384	-0.123465
777	-1.06146	0.12643	0.167017	0.328316	2.53836
778	1.00518	0.753493	0.444117	0.873028	-0.359714
779	-1.05031	0.814336	0.455926	0.896242	0.267215
780	-1.0563	0.223138	0.220239	0.432936	1.7448
781	-1.05269	0.350655	0.293004	0.575975	1.20752
782	1.00251	0.624515	0.399809	0.785928	-0.572939
783	-1.05906	0.0701433	0.121113	0.23808	3.57417
784	-1.00118	0.905158	0.482625	0.948725	-0.134735
785	-1.056	0.253273	0.23753	0.466926	1.58771
786	1.00171	0.825645	0.459319	0.902911	-0.250411
787	-1.01655	0.929136	0.489249	0.961746	0.10047
788	-1.05824	0.363628	0.298481	0.586741	1.16669
789	-1.05629	0.322566	0.276188	0.54292	1.30242
790	1.00195	0.691657	0.428157	0.841654	-0.458398
791	1.00397	0.845611	0.466793	0.917603	-0.220988
792	-1.0539	0.288037	0.258875	0.508886	1.43384
793	1.01229	0.79268	0.45117	0.886892	-0.299707
794	1.00286	0.753353	0.444117	0.873028	-0.359932
795	-1.05561	0.213761	0.216954	0.426479	1.79943
796	1.00076	0.731131	0.438388	0.861765	-0.394775
797	-1.05136	0.302961	0.267663	0.526161	1.37478
798	-1.05384	0.224379	0.220239	0.432936	1.7378
799	-1.0476	0.551714	0.372425	0.732098	0.709229
800	1.00054	0.565396	0.377356	0.741792	-0.682442
801	1.00012	0.626422	0.400414	0.787117	-0.569556
802	-1.05518	0.199832	0.210889	0.414557	1.88672
803	-1.00137	0.781587	0.450362	0.885303	-0.316524
804	-1.05444	0.175921	0.197851	0.388928	2.05733
805	1.00121	0.779368	0.450362	0.885303	-0.319904
806	-1.00794	0.996287	0.507441	0.997507	-0.00525043
807	-1.05259	0.0997017	0.146085	0.287169	2.92509
808	-1.0505	0.384883	0.307328	0.604133	1.10333
809	-1.05472	0.404736	0.313845	0.616943	1.04767
810	1.01034	0.901882	0.481975	0.947447	-0.139432
811	-1.04378	0.481661	0.34557	0.679309	0.857183
812	1.00071	0.716626	0.433438	0.852035	-0.41788
813	1.0004	0.730974	0.438388	0.861765	-0.395024
814	-1.00138	0.573702	0.378939	0.744902	-0.666468
815	-1.00932	0.986665	0.505634	0.993955	0.0188605
816	-1.08281	0.503212	0.354913	0.697674	0.809525
817	-1.06506	0.100832	0.146737	0.288449	2.90586
818	1.00065	0.836042	0.463863	0.911844	-0.235052
819	-1.05086	0.0903961	0.140358	0.27591	3.09614
820	-1.00471	0.978471	0.503294	0.989356	-0.0304543
821	-1.00232	0.859018	0.4696	0.923121	-0.20139
822	-1.04151	0.799399	0.45117	0.886892	0.289579
823	-1.04799	0.553573	0.372743	0.732722	0.705554
824	-1.00317	0.891042	0.478431	0.940481	-0.155013
825	-1.05285	0.357952	0.296128	0.582117	1.18434
826	1.01517	0.869293	0.472824	0.929458	-0.186447
828	-1.02759	0.905812	0.482625	0.948725	0.133797
829	-1.04847	0.209782	0.215013	0.422664	1.82358
830	-1.05198	0.452706	0.335796	0.660095	0.924787
831	-1.0504	0.24284	0.230223	0.452563	1.63922
832	1.0012	0.766625	0.448526	0.881695	-0.339414
833	-1.04943	0.569595	0.377356	0.741792	0.67434
834	-1.02056	0.933269	0.490348	0.963906	0.0945829
835	-1.05278	0.217104	0.219811	0.432095	1.7796
836	-1.00542	0.935561	0.490933	0.965056	-0.0913198
837	-1.00544	0.870372	0.472824	0.929458	-0.184881
838	-1.04013	0.815164	0.455926	0.896242	0.265981
839	-1.04752	0.391039	0.30943	0.608264	1.08573
840	-1.0087	0.993866	0.507441	0.997507	0.00867469
841	-1.05042	0.0724021	0.122473	0.240752	3.51149
842	-1.00861	0.992264	0.507254	0.99714	0.0109407
843	-1.00451	0.89785	0.481465	0.946445	-0.145222
845	-1.06609	0.80019	0.45117	0.886892	0.288389
846	-1.00822	0.99948	0.508445	0.99948	-0.000735262
847	1.00098	0.921515	0.487248	0.957813	-0.111338
848	1.00844	0.91776	0.48712	0.957561	-0.1167
849	-1.04954	0.801859	0.45117	0.886892	0.285882
850	-1.04817	0.28609	0.258241	0.507639	1.44183
851	-1.04517	0.526631	0.366102	0.719669	0.759986
852	-1.04123	0.663326	0.416958	0.819638	0.505648
853	-1.00559	0.926694	0.488745	0.960755	-0.10395
854	-1.07165	0.431366	0.325184	0.639234	0.977607
855	-1.03819	0.624277	0.399809	0.785928	0.573361
856	-1.00227	0.937938	0.491307	0.965791	-0.0879379
857	-1.04696	0.535143	0.367468	0.722354	0.74251
858	-1.059	0.21863	0.220029	0.432525	1.77068
859	-1.04574	0.0705125	0.121248	0.238344	3.56373
860	-1.04894	0.685067	0.425482	0.836395	0.469261
861	-1.00359	0.887288	0.478289	0.940202	-0.160421
862	-1.0369	0.65363	0.41336	0.812567	0.522165
863	-1.0072	0.972482	0.500833	0.984518	-0.0389311
864	-1.00471	0.926149	0.488745	0.960755	-0.104726
865	-1.04363	0.476557	0.34557	0.679309	0.868788
866	-1.04576	0.102202	0.148184	0.291294	2.88296
867	-1.04476	0.143521	0.180431	0.354684	2.34654
868	-1.04503	0.790584	0.45117	0.886892	0.302874
869	-1.00925	0.94762	0.494145	0.97137	0.0741782
870	-1.0169	0.954405	0.49706	0.977101	0.0645476
871	-1.00894	0.972471	0.500833	0.984518	0.0389472
872	-1.00989	0.611251	0.39592	0.778284	0.596709
873	-1.04918	0.15255	0.185833	0.365302	2.25754
874	-1.04413	0.309245	0.268652	0.528104	1.35098
875	-1.04447	0.715641	0.433438	0.852035	0.419461
876	1.00252	0.847531	0.467123	0.918252	-0.218175
877	-1.00997	0.967746	0.500543	0.983947	0.0456375
878	-1.04293	0.221367	0.220239	0.432936	1.75488
879	-1.01031	0.681204	0.423715	0.832922	0.475664
880	-1.00909	0.961601	0.499557	0.98201	0.054344
881	-1.0431	0.306758	0.268652	0.528104	1.36032
882	-1.00008	0.940404	0.491614	0.966395	-0.084432
883	-1.04308	0.530822	0.366102	0.719669	0.751347
884	-1.0167	0.920446	0.487248	0.957813	0.112864
885	-1.01411	0.865604	0.471464	0.926786	0.191804
886	-1.0449	0.447594	0.334389	0.657329	0.937191
887	-1.04092	0.363665	0.298481	0.586741	1.16658
888	-1.00942	0.969512	0.500543	0.983947	0.0431365
889	-1.00556	0.966823	0.500543	0.983947	-0.0469456
890	-1.0086	0.996036	0.507441	0.997507	0.00560545
891	-1.05155	0.552206	0.372425	0.732098	0.708255
892	-1.0406	0.0129241	0.0624542	0.12277	8.71079
893	-1.01328	0.686718	0.425871	0.837161	0.466534
894	-1.01076	0.956435	0.497495	0.977955	0.0616682
895	-1.04457	0.531943	0.366102	0.719669	0.749048
896	1.01448	0.857743	0.4696	0.923121	-0.203249
897	-1.00927	0.988612	0.506009	0.994692	0.0161058
898	-1.04064	0.152761	0.185833	0.365302	2.25555
899	-1.03698	0.617714	0.397348	0.781091	0.585073
900	-1.0392	0.442052	0.332037	0.652705	0.950814
901	-1.03806	0.492923	0.348486	0.68504	0.832015
902	-1.03024	0.765346	0.448526	0.881695	0.341383
903	-1.03954	0.306216	0.268652	0.528104	1.36237
904	1.01286	0.900018	0.481975	0.947447	-0.142108
905	-1.04075	0.617806	0.397348	0.781091	0.584908
906	-1.01699	0.84581	0.466793	0.917603	0.220697
907	-1.01501	0.725208	0.436285	0.857632	0.404174
908	-1.04025	0.801284	0.45117	0.886892	0.286745
909	-1.01507	0.402078	0.313352	0.615975	1.05494
910	-1.03727	0.725528	0.436285	0.857632	0.403665
911	-1.0255	0.780155	0.450362	0.885303	0.318706
912	-1.00027	0.938636	0.491307	0.965791	-0.086946
913	-1.01694	0.0558864	0.105352	0.207097	4.05066
914	-1.0343	0.715742	0.433438	0.852035	0.419298
915	-1.03587	0.127406	0.167774	0.329803	2.52645
916	-1.0161	0.877438	0.475421	0.934563	0.174646
917	-1.01753	0.704883	0.430086	0.845446	0.436813
918	-1.01429	0.930001	0.489249	0.961746	0.0992367
919	-1.01789	0.859924	0.4696	0.923121	0.20007
920	-1.02151	0.88486	0.478289	0.940202	0.163923
921	-1.01649	0.578295	0.380142	0.747268	0.657726
922	-1.01689	0.70343	0.430086	0.845446	0.439172
923	-1.01433	0.887517	0.478289	0.940202	0.160091
924	-1.03048	0.786068	0.450362	0.885303	0.309716
925	-1.0091	0.984992	0.505399	0.993494	0.0212272
926	-1.01042	0.981043	0.503995	0.990733	0.0268134
927	-1.0391	0.744473	0.442561	0.86997	0.373779
928	-1.03497	0.759792	0.447196	0.87908	0.349952
929	-1.01545	0.88848	0.478289	0.940202	0.158703
930	-1.0338	0.375009	0.303464	0.596537	1.13225
931	-1.01695	0.622347	0.39965	0.785617	0.576796
932	-1.03728	0.199538	0.210889	0.414557	1.88865
933	-1.01889	0.541425	0.370559	0.728431	0.729779
934	-1.02978	0.710435	0.432206	0.849614	0.427836
935	-1.0196	0.701512	0.42992	0.84512	0.442288
936	-1.03773	0.591654	0.387109	0.760964	0.632637
937	-1.01938	0.311623	0.269592	0.529954	1.34212
938	-1.03244	0.327281	0.278506	0.547476	1.28581
939	-1.03184	0.677634	0.422125	0.829797	0.481605
940	-1.01965	0.816638	0.456138	0.896657	0.263786
941	-1.02051	0.768974	0.448792	0.882217	0.335805
942	-1.03263	0.253442	0.23753	0.466926	1.5869
943	-1.02362	0.902275	0.481975	0.947447	0.138869
944	-1.03527	0.405156	0.313845	0.616943	1.04652
945	-1.04605	0.711786	0.432396	0.849987	0.425659
946	-1.03245	0.569739	0.377356	0.741792	0.674065
947	-1.01902	0.88512	0.478289	0.940202	0.163547
948	-1.00084	0.969102	0.500543	0.983947	-0.0437178
949	-1.02381	0.782915	0.450362	0.885303	0.314504
950	-1.03402	0.861904	0.470064	0.924033	0.197187
951	-1.03626	0.488437	0.347763	0.683619	0.84197
952	-1.03632	0.749057	0.443495	0.871805	0.366618
953	-1.02223	0.908566	0.483473	0.950393	0.129851
954	-1.0325	0.746409	0.44308	0.870988	0.370751
955	-1.04846	0.676978	0.422125	0.829797	0.482699
956	-1.0211	0.889735	0.478347	0.940314	0.156895
957	1.01172	0.920105	0.487248	0.957813	-0.113352
958	-1.03118	0.582885	0.381973	0.750867	0.649047
959	-1.03081	0.812868	0.455868	0.896127	0.269403
960	-1.03146	0.14976	0.18515	0.36396	2.28426
961	-1.02862	0.735694	0.440489	0.865897	0.387567
962	-1.02456	0.555566	0.372956	0.733142	0.701627
963	-1.01673	0.859413	0.4696	0.923121	0.200815
964	-1.02201	0.520423	0.362844	0.713265	0.772905
965	-1.03174	0.855114	0.4696	0.923121	0.207085
966	-1.02164	0.831067	0.461718	0.907627	0.242392
967	-1.0244	0.313192	0.270387	0.531516	1.33633
968	-1.02413	0.598449	0.390327	0.76729	0.620066
969	-1.02777	0.425527	0.322536	0.634028	0.992552
970	1.01446	0.839503	0.46462	0.913331	-0.229959
971	-1.0294	0.415373	0.318881	0.626844	1.01909
972	-1.01844	0.94215	0.491909	0.966974	0.0819496
973	-1.03395	0.767441	0.448526	0.881695	0.338159
974	-1.02299	0.802322	0.45117	0.886892	0.285186
975	-1.0316	0.749241	0.443495	0.871805	0.366331
976	-1.02405	0.825358	0.459319	0.902911	0.250836
977	-1.03937	0.52828	0.366102	0.719669	0.756579
978	-1.0257	0.856402	0.4696	0.923121	0.205205
979	-1.02583	0.606129	0.394101	0.774708	0.606004
980	-1.02756	0.314735	0.271157	0.533029	1.33066
981	-1.02786	0.479454	0.34557	0.679309	0.862186
982	-1.02921	0.579179	0.380142	0.747268	0.65605
983	-1.02267	0.797173	0.45117	0.886892	0.29293
