# Supplementary material for: Something Old, Something New, Something Borrowed; How the Thermoacidophilic Archaeon Sulfolobus solfataricus Responds to Oxidative Stress
Source: PLoS One. 2009 Sep 16;4(9):e6964. doi: 10.1371/journal.pone.0006964 (PMC2739297; doi:10.1371/journal.pone.0006964)
Supplement: Table S3 — Sulfolobus solfataricus regulated proteins (0.04 MB XLS) [file pone.0006964.s004.xls]

## Sheet: Supplemental Table S3
Sulfolobus solfataricus regulated proteins.
Regulated protein	Gene ID	Mass (Da)	pI	MS SCORE	pvalue	fdr	qvalue	Fold Difference	2D spot #	COG	Promotor	COG Description
DPS-Like (Conserved hypothetical protein)§	SSO2079	21927	5.38	219	6.15791e-06	0.00503717	0.00256245	8.11919	1	COG2406	Y	Protein distantly related to bacterial ferritins
DPS-Like (Conserved hypothetical protein)§	SSO2079	21927	5.38	233	0.0132944	0.12277	0.0624542	5.20211	13	COG2406	Y	Protein distantly related to bacterial ferritins
Small heat shock protein hsp20	SSO2427	20084	5.31	260	0.01129	0.130543	0.0516283	4.92111	3	COG0071	Y	Molecular chaperone (small heat shock protein)
DPS-Like (Conserved hypothetical protein)§	SSO2079	21927	5.38	86	0.01129	0.130543	0.0516283	4.92111	3	COG2406	Y	Protein distantly related to bacterial ferritins
Thermosome alpha subunit (chaperonin alpha subunit)(thsA)	SSO0862	59695	5.35	491	0.0445141	0.184515	0.0938645	2.85862	5	COG0459	Y	Chaperonin GroEL (HSP60 family)
Thermosome beta subunit (chaperonin beta subunit) (thsB)	SSO0282	60387	5.56	501	0.0445141	0.184515	0.0938645	2.85862	5	COG0459	Y	Chaperonin GroEL (HSP60 family)
Thermosome alpha subunit (chaperonin alpha subunit)(thsA)	SSO0862	59690	5.35	283	0.0251077	0.160454	0.0816243	2.52228	4	COG0459	Y	Chaperonin GroEL (HSP60 family)
Oxidoreductase (putative)	SSO2588	15686	7.74	172	0.00126752	0.0629478	0.0320221	2.34924	25	COG0517	N	FOG: CBS domain
Transcriptional regulator, marR family, putative	SSO1082	18313	9.12	104	0.00126752	0.0629478	0.0320221	2.34924	25	COG1846	Y	Transcriptional regulators
Small nuclear ribonucleoprotein (snRNP) homolog (putative)	SSO0276	16504	7.82	163	0.00126752	0.0629478	0.0320221	2.34924	25	COG1958	Y	Small nuclear ribonucleoprotein (snRNP) homolog
Translation elongation factor EF-1alpha *	SSO0216	48573	8.93	540	0.0299876	0.163603	0.0832264	2.03079	22	COG0050	Y	GTPases - translation elongation factors
Peroxiredoxin (putative)§	SSO2121	24786	6.85	119	0.0221233	0.149561	0.0760829	1.93013	26	COG0450	Y	Peroxiredoxin
Superoxide dismutase [Fe] (sod)	SSO0316	24228	6.71	144	0.0221233	0.149561	0.0760829	1.93013	26	COG0605	Y	Superoxide dismutase
gamma-glutamyltranspeptidase, hypothetical	SSO3216	53136	5.67	75	0.0678473	0.233833	0.118953	1.89236	12	COG0405	Y	Gamma-glutamyltransferase
Peroxiredoxin (putative)§	SSO2121	24786	6.85	98	9.96307e-05	0.0162996	0.00829174	1.87248	31	COG0450	Y	Peroxiredoxin
Rubrerythrin (rr)	SSO2642	16081	5.44	134	0.00143254	0.0629478	0.0320221	1.78991	6	COG1592	Y	Rubrerythrin
Superoxide dismutase [Fe] (sod)	SSO0316	24228	6.71	163	0.00459252	0.0891446	0.0453487	1.70381	52	COG0605	N	Superoxide dismutase
Glutamyl-tRNA(Gln) amidotransferase subunit E	SSO0936	71661	5.91	161	0.000507914	0.0519342	0.0264194	-1.60529	35	COG2511	Y	Archaeal Glu-tRNAGln amidotransferase subunit E (contains GAD domain)
NAD specific glutamate dehydrogenase (gdhA-4) * §	SSO2044	46091	6.5	436	0.000943523	0.0593035	0.0301682	-2.12948	39	COG0334	N	Glutamate dehydrogenase/leucine dehydrogenase
Signal recognition particle receptor protein	SSO0348	40390	5.29	237	0.00182946	0.065065	0.0330992	-2.83742	11	COG0552	Y	Signal recognition particle GTPase
X-Pro aminopeptidase (putative)	SSO0010	40594	5.35	141	0.00182946	0.065065	0.0330992	-2.83742	11	COG0006	Y	Xaa-Pro aminopeptidase
Rubrerythrin (rr)	SSO2642	16081	5.44	118	0.0294602	0.163603	0.0832264	-3.0578	8	COG1592	Y	Rubrerythrin
Rubrerythrin (rr)	SSO2642	16081	5.44	277	0.0202395	0.146513	0.0745323	-3.83066	2	COG1592	Y	Rubrerythrin
Ribose phosphate pyrophosphokinase	SSO1045	32517	6.13	161	5.88917e-05	0.0120433	0.00612656	-4.06647	7	COG0462	N	Phosphoribosylpyrophosphate synthetase
* Proteins found among the phosphorylated proteins.
§ proteins found among microarray and proteomics regulated genes
Genes promotor based on Sulfolobus solfataricus P2 Genome TIGR website, http://cmr.jcvi.org/tigr-scripts/CMR/GenomePage.cgi?database=ntss02
http://cmr.jcvi.org/tigr-scripts/CMR/GenomePage.cgi?database=ntss02
