# Supplementary material for: Something Old, Something New, Something Borrowed; How the Thermoacidophilic Archaeon Sulfolobus solfataricus Responds to Oxidative Stress
Source: PLoS One. 2009 Sep 16;4(9):e6964. doi: 10.1371/journal.pone.0006964 (PMC2739297; doi:10.1371/journal.pone.0006964)
Supplement: Table S4 — Proteins identified within Up-regulated Cytoscape network (0.03 MB XLS) [file pone.0006964.s005.xls]

## Sheet: Supplemental Table S4
Table S4. Proteins identified within Up-regulated Cytoscape network map nodes resulting from oxidative stress in the three domains of life
	Protein Families	Archaea	Bacteria	Eukarya
Archaea, Bacteria, Eukarya (Three ways)	Iron/Manganese Superoxide Dismutases	SUPEROXIDE DISMUTASE [FE]	SUPEROXIDE DISMUTASE [MN]	SUPEROXIDE DISMUTASE [MN], MITOCHONDRIAL PRECURSOR
	AhpC-TSA	PROBABLE PEROXIREDOXIN	THIOREDOXIN PEROXIDASE	THIOREDOXIN PEROXIDASE
				1-CYS PRX
				CTPX 2
	Aldo/Keto Reductase	OXIDOREDUCTASE	2,3-DIHYDROXYBENZOATE-AMP LIGASE	GCY PROTEIN
			HYPOTHETICAL OXIDOREDUCTASE YQKF	PROBABLE ARYL-ALCOHOL DEHYDROGENASE AAD4
			PUTATIVE REDUCTASE PROTEIN, YVGN	PROBABLE OXIDOREDUCTASE YJR096W
				PUTATIVE ARYL-ALCOHOL DEHYDROGENASE AAD14
				PUTATIVE ARYL-ALCOHOL DEHYDROGENASE AAD15
				PUTATIVE ARYL-ALCOHOL DEHYDROGENASE AAD16
				PUTATIVE ARYL-ALCOHOL DEHYDROGENASE AAD6
				S.CEREVISIAE CHROMOSOME IV READING FRAME ORF YDL124W
	Thioredoxin-like (Clan)	PROBABLE PEROXIREDOXIN*	GLUTATHIONE PEROXIDASE HOMOLOG BSAA	1-CYS PRX*
			GRX1	AHPC1
			PROTEIN-DISULFIDE REDUCTASE	CTPX 2*
			SOI8	GLUTAREDOXIN ALTERNATE NAME: THIOLTRANSFERASE
			THIOREDOXIN	GLUTATHIONE PEROXIDASE 1
			THIOREDOXIN PEROXIDASE*	GLUTATHIONE PEROXIDASE 2
				HYPOTHETICAL 15.6 KDA PROTEIN IN NAP1-TRK2 INTERGENIC REGION
				THIOREDOXIN II
				THIOREDOXIN PEROXIDASE*
Archaea, Bacteria	Ferric Uptake Regulator Family	FUR	FERRIC UPTAKE REGULATION PROTEIN
	Ferritin-like Domain	ORF C06008 PROTEIN	DNA PROTECTION DURING STARVATION PROTEIN
			METALLOREGULATION DNA-BINDING STRESS PROTEIN
	Ferritin-like Superfamily (Clan)	MEMBRANE CONSERVED HYPOTHETICAL PROTEIN	DNA PROTECTION DURING STARVATION PROTEIN*
		ORF C06008 PROTEIN	METALLOREGULATION DNA-BINDING STRESS PROTEIN*
		RR
	MarR Family	TRANSCRIPTIONAL REGULATOR, MARR FAMILY, PUTATIVE	YHBI PROTEIN
	Metallo-beta-lactamase Superfamily (Clan)	MRNA 3'-END PROCESSING FACTOR, PUTATIVE	HYPOTHETICAL PROTEIN YHFI
	UPF0051	FES ASSEMBLY PROTEIN SUFB	YNHE PROTEIN
		SUFBD PROTEIN
Archaea, Eukarya	Gamma-glutamyltranspeptidase	GAMMA-GLUTAMYLTRANSPEPTIDASE, HYPOTHETICAL		GAMMA-GT
	GCS (Clan)	GLUTAMINE SYNTHETASE		GCS
Bacteria, Eukarya Protein Families	Aldehyde Dehydrogenase		HOMOLOGUE OF SUCCINATE SEMIALDEHYDE DEHYDROGENASE GABD OF E. COLI	HYPOTHETICAL ALDEHYDE DEHYDROGENASE-LIKE PROTEIN IN ILV2-ADE17 INTERGENIC REGION
				SSDH
	Bacterial Neuraminidase Repeat		YKUO PROTEIN	HYPOTHETICAL 21.1 KDA PROTEIN IN GIT1-PAU3 INTERGENIC REGION
	Flavodoxin		GENERAL STRESS PROTEIN 14 (GSP14)	HYPOTHETICAL 22.9 KDA PROTEIN IN REG2-YRO2 INTERGENIC REGION
			PROBABLE FLAVODOXIN-1	PROTOPLAST SECRETED PROTEIN 2 PRECURSOR
			PROBABLE FLAVODOXIN-2
	Glutaredoxin		GRX1	GLUTAREDOXIN ALTERNATE NAME: THIOLTRANSFERASE
	Glutathione Peroxidase		GLUTATHIONE PEROXIDASE HOMOLOG BSAA	GLUTATHIONE PEROXIDASE 1
				GLUTATHIONE PEROXIDASE 2
	Glycosyl Transferase Clan GT-A (Clan)		GENERAL STRESS PROTEIN A	UDPGP
	Glyoxalase/Bleomycin Resistance Protein/Dioxygenase		YKCA PROTEIN	S-D-LACTOYLGLUTATHIONE METHYLGLYOXAL LYASE
	Iron-sulphur Cluster Biosynthesis		PROTEIN SUFA	IRON SULFUR ASSEMBLY PROTEIN 2
			YNER
	Isochorismatase		SOI1	NICOTINE DEAMIDASE
	NAD Dependent Epimerase/Dehydratase		HYPOTHETICAL PROTEIN YHFK	NADPH-DEPENDENT METHYLGLYOXAL REDUCTASE GRE2
	Oxidoreductase FAD-binding Domain		FERREDOXIN--NADP REDUCTASE	NADH-CYTOCHROME B5 REDUCTASE PRECURSOR
	Peroxidase		CATALASE-PEROXIDASE	CYTOCHROME C PEROXIDASE, MITOCHONDRIAL PRECURSOR
	Redoxin		SOI8	AHPC1
	Riboflavin Synthase/Ferredoxin Reductase FAD Binding Domain (Clan)		FERREDOXIN--NADP REDUCTASE*	FERRIC-CHELATE REDUCTASE 1
				FRE73311996
				NADH-CYTOCHROME B5 REDUCTASE PRECURSOR*
				RIBOFLAVIN SYNTHASE ALPHA CHAIN
	Sodium Bile Acid Symporter Family		YOCS PROTEIN	ARSENICAL-RESISTANCE PROTEIN ACR3
	Thioredoxin		PROTEIN-DISULFIDE REDUCTASE	THIOREDOXIN II
			THIOREDOXIN
* Proteins found initially within Pfam shown as duplicate within Clan
